# Supplementary material for: Degron-tagged reporters probe membrane topology and enable the specific labelling of membrane-wrapped structures
Source: Nat Commun. 2019 Aug 2;10:3490. doi: 10.1038/s41467-019-11442-z (PMC6677802; doi:10.1038/s41467-019-11442-z)
Supplement: Supplementary file 12 — Source Data [file 41467_2019_11442_MOESM12_ESM.xlsx]

## Sheet: Figure 3c
Figure 3c
The CTPD domain leads to transient degradation
Time	190304_WEH434_vec_v1	190304_WEH434_vec_v2	190304_WEH434_vec_v3	190304_WEH434_vec_v4	190327_WEH434_v1	190327_WEH434_v2	190327_WEH434_v3	190327_WEH434_v4	190327_WEH434_v6	190327_WEH434_v7	190327_WEH434_v8	190327_WEH434_v9			AVERAGE	STDEV	SEM	n
-8						0.711617		0.662292		0.807092	0.660301	0.744453			0.717151	0.0614549	0.0274835	5
-7.33333		0.78092				0.752099		0.567872		0.819601	0.742961	0.669843			0.722216	0.0903532	0.0368865	6
-6.66667		0.744991	0.92507		0.824576	0.71398		0.576959		0.763033	0.669721	0.670736			0.736133	0.106124	0.0375204	8
-6		0.716836	0.788128		0.825229	0.611897	0.721256	0.579609		0.763287	0.685254	0.716965			0.712051	0.0787748	0.0262583	9
-5.33333	0.829581	0.712268	0.849794		0.698695	0.718181	0.678152	0.588376	0.799915	0.839585	0.65499	0.687816			0.732487	0.0852535	0.0257049	11
-4.66667	0.754206	0.737906	0.756221	0.863172	0.747944	0.660624	0.779926	0.612857	0.812814	0.88908	0.62321	0.673087			0.742587	0.0880741	0.0254248	12
-4	0.799045	0.651258	0.714202	0.823857	0.624094	0.684808	0.745533	0.611271	0.798972	0.861808	0.672195	0.641897			0.719078	0.0849732	0.0245297	12
-3.33333	0.721283	0.588861	0.7483	0.78235	0.555812	0.662488	0.717695	0.644631	0.779456	0.792601	0.66445	0.671005			0.694078	0.076317	0.0220308	12
-2.66667	0.715864	0.572653	0.726132	0.69705	0.535814	0.561144	0.772107	0.586357	0.720712	0.761025	0.665353	0.577523			0.657644	0.0854607	0.0246704	12
-2	0.673576	0.590818	0.596566	0.728334	0.524626	0.547297	0.650331	0.603972	0.603036	0.709304	0.596511	0.535825			0.61335	0.0653215	0.0188567	12
-1.33333	0.743586	0.570602	0.594934	0.675758	0.525003	0.52388	0.649079	0.526464	0.631276	0.717171	0.588591	0.488768			0.602926	0.0817915	0.0236112	12
-0.666667	0.619819	0.511925	0.567083	0.61526	0.523166	0.486211	0.54633	0.506797	0.577078	0.656785	0.598212	0.439978			0.554054	0.0631825	0.0182392	12
0	0.63779	0.572022	0.527905	0.584306	0.511998	0.44237	0.552495	0.518193	0.555511	0.645758	0.48728	0.448606			0.540353	0.0648083	0.0187085	12
0.666667	0.685459	0.585608	0.463583	0.604393	0.512189	0.5008	0.570209	0.488903	0.482797	0.596831	0.476333	0.439224			0.533861	0.0734333	0.0211984	12
1.33333	0.570661	0.563208	0.499228	0.588462	0.520527	0.404911	0.485937	0.48675	0.436713	0.619694	0.44431	0.390159			0.50088	0.0739411	0.021345	12
2	0.496839	0.533073	0.460479	0.558434	0.454802	0.397855	0.454654	0.519232	0.4369	0.509571	0.436093	0.375762			0.469474	0.0550979	0.0159054	12
2.66667	0.561467	0.486077	0.532762	0.523946	0.474635	0.393318	0.480209	0.460883	0.406303	0.542429	0.413776	0.365614			0.470118	0.0639057	0.018448	12
3.33333	0.520665	0.480359	0.434294	0.487437	0.424262	0.408292	0.400078	0.410157	0.404317	0.553544	0.400256	0.414193			0.444821	0.0524734	0.0151478	12
4	0.563803	0.525033	0.450074	0.48905	0.404461	0.399203	0.475673	0.381469	0.390358	0.572651	0.440706	0.354678			0.45393	0.0724277	0.0209081	12
4.66667	0.481017	0.444058	0.423498	0.478823	0.422461	0.416815	0.4855	0.383097	0.453586	0.571343	0.383152	0.354139			0.441457	0.0585007	0.0168877	12
5.33333	0.473182	0.426613	0.444389	0.437304	0.411471	0.389961	0.513168	0.344977	0.436354	0.581168	0.381885	0.382554			0.435252	0.0642128	0.0185366	12
6	0.480521	0.445927	0.418959	0.436535	0.392191	0.383817	0.510747	0.334013	0.379225	0.565301	0.390056	0.349842			0.423928	0.0679101	0.019604	12
6.66667	0.510453	0.399907	0.418295	0.425363	0.400982	0.388634	0.519013	0.356018	0.380052	0.523213	0.407669	0.389087			0.426557	0.0577614	0.0166743	12
7.33333	0.512663	0.391534	0.399882	0.413752	0.349839	0.3984	0.45226	0.345837	0.383719	0.559803	0.375574	0.390576			0.414487	0.0640358	0.0184855	12
8	0.482695	0.366925	0.439539	0.362905	0.389364	0.392889	0.406474	0.352421	0.340359	0.491836	0.370446	0.384704			0.39838	0.0489972	0.0141443	12
8.66667	0.417346	0.379895	0.417833	0.408276	0.371344	0.393161	0.416777	0.322658	0.347578	0.482275	0.344399	0.331785			0.386111	0.0458948	0.0132487	12
9.33333	0.464048	0.351685	0.39763	0.393295	0.390832	0.382625	0.428419	0.319534	0.309594	0.550758	0.350632	0.337597			0.389721	0.0675008	0.0194858	12
10	0.444823	0.383307	0.383197	0.392957	0.39784	0.355308	0.40461	0.350931	0.305613	0.505673	0.330628	0.303257			0.379845	0.0575433	0.0166113	12
10.6667	0.441068	0.342113	0.370318	0.373248	0.380684	0.366197	0.425615	0.310728	0.300516	0.479943	0.308964	0.29292			0.366026	0.0595181	0.0171814	12
11.3333	0.431462	0.384822	0.373139	0.398362	0.386003	0.400828	0.406476	0.260617	0.269552	0.480855	0.304182	0.31139			0.367307	0.0669951	0.0193398	12
12	0.394372	0.367017	0.34875	0.351733	0.353131	0.371957	0.349628	0.262515	0.298086	0.413857	0.286228	0.330242			0.34396	0.0439015	0.0126733	12
12.6667	0.421479	0.359317	0.312292	0.351656	0.335082	0.356199	0.423393	0.279523	0.251977	0.425155	0.305841	0.332255			0.346181	0.0560696	0.0161859	12
13.3333	0.398097	0.357821	0.360544	0.339928	0.310027	0.332627	0.327574	0.272545	0.30099	0.397524	0.269483	0.29627			0.330286	0.0430176	0.0124181	12
14	0.392696	0.349641	0.329014	0.366721	0.340223	0.322388	0.317953	0.270629	0.291958	0.429132	0.272717	0.288787			0.330988	0.0483744	0.0139645	12
14.6667	0.406171	0.371464	0.341832	0.333902	0.354733	0.341541	0.344476	0.286292	0.245713	0.383526	0.280695	0.240291			0.327553	0.0530158	0.0153043	12
15.3333	0.407178	0.344291	0.302322	0.334194	0.290695	0.328225	0.343198	0.279162	0.289265	0.381404	0.272835	0.267883			0.320054	0.0442022	0.0127601	12
16	0.392958	0.348085	0.266978		0.341514	0.301172	0.349727	0.289873	0.260482	0.407523	0.23669	0.28592			0.316448	0.0554054	0.0167053	11
16.6667		0.35191	0.283292		0.341505	0.305655	0.326218	0.267252	0.254258	0.453633	0.273255	0.270649			0.312763	0.0597508	0.0188949	10
17.3333		0.297507			0.309642	0.291962	0.326623	0.239705	0.270177	0.441946	0.24306	0.262334			0.298106	0.0614153	0.0204718	9
18		0.319487			0.340017	0.274321	0.338747	0.256228	0.259629	0.369474	0.24272	0.294402			0.299447	0.0444746	0.0148249	9
18.6667		0.320325			0.310527	0.284123	0.342222	0.243478	0.252593	0.392335	0.221924	0.298848			0.296264	0.0530309	0.017677	9
19.3333		0.282123			0.325364	0.293961	0.325588	0.284876	0.266383	0.394569	0.237329	0.255373			0.296174	0.0470954	0.0156985	9
20		0.32841			0.302256	0.261332	0.3122	0.226068	0.254366	0.368413	0.213983	0.282423			0.283272	0.0498429	0.0166143	9
20.6667		0.289095			0.311147	0.311048	0.293016	0.257351	0.239302	0.39061	0.249837	0.252121			0.28817	0.047006	0.0156687	9
21.3333		0.32734			0.284859	0.291511	0.298312	0.242388	0.235425	0.350909	0.197418	0.237042			0.273911	0.0493632	0.0164544	9
22		0.314682			0.341693	0.268658	0.271136	0.287124	0.241148	0.349805		0.239858			0.289263	0.0423827	0.0149846	8
22.6667		0.316221			0.355146	0.248117	0.285933	0.223621	0.206963	0.33612					0.281732	0.0572306	0.0216311	7
23.3333		0.324354			0.284698	0.296475	0.302395	0.234441	0.230692	0.309445					0.283214	0.0366602	0.0138563	7
24		0.314595			0.279779	0.294656		0.22473	0.201435	0.369253					0.280741	0.0609945	0.0249009	6
24.6667		0.329697			0.304242	0.245121		0.23097	0.188783	0.32795					0.271127	0.0580092	0.0236821	6
25.3333		0.348798			0.309716			0.223968	0.225823	0.308316					0.283324	0.0557615	0.0249373	5
26		0.299573			0.299832			0.225282	0.213218	0.311544					0.26989	0.0466752	0.0208738	5

## Sheet: Figure 4e
Figure 4e
Degron protection assay reveals protein topology
		Ratio P2EMS PM/P2EMScyto							Ratio ABPM/Abcyto
		vec		tat-5					vec		tat-5
	1	0.992631	2	1.01754				3.1	0.994777	4	0.983278
	1	0.994775	2	1.01944				2.9	0.995482	4	0.987134
	1	1.00793	2	1.02902				3	0.99837	4	0.993217
	1	1.01152	2	1.03343				3.1	1.00042	4	1.0037
	1.1	1.01449	2	1.03542				3	1.00328	4.1	1.00454
	0.9	1.01505	2	1.03843				3	1.00762	3.9	1.0063
	1	1.01693	2.1	1.0398				3.1	1.00846	4.2	1.00712
	1	1.02106	1.9	1.04085				2.9	1.00907	4	1.00746
	1.1	1.02236	2	1.04412				3.2	1.00941	4	1.01415
	0.9	1.02398	2	1.04776				2.8	1.00997	4.1	1.0172
	1	1.02529	2	1.04967				3	1.01047	3.9	1.01914
	1.1	1.02605	2.2	1.05029				3.1	1.01081	4	1.02338
	0.9	1.02779	1.8	1.05059				3	1.01614	4	1.03448
	1	1.03028	2	1.05135				3.2	1.01907	4	1.03999
	1	1.03373	2	1.05315				2.8	1.01938	4	1.04458
	1	1.03595	2	1.05661				3	1.01989	4	1.05095
	1	1.03831	2	1.06114				3	1.02407	4	1.05868
	1	1.04284	2	1.06446				3.1	1.03396	4	1.06644
	1	1.06959	2					2.9	1.03424	4
		N		N
		19		18					ttest
									0.100934
		ttest
		0.000201505
									Average vec		Average tat-5
		Average vec		Average tat-5				3	1.01059	4	1.0201
	1	1.02371	2	1.0435					SD		SD
		SD		SD					0.0102802		0.0243018
		0.0173486		0.0130731					SE		SE
		SE		SE					0.00235843		0.00572799
		0.00398005		0.00308135

## Sheet: Figure 7k-l
Figure 7k-l
Degron reporters reveal nuclear envelope topology during cell division
Time	WEH251-5_new	WEH251-7_new	WEH251-10_new	WEH251-11_new	WEH251-12_new	WEH251-13_new	WEH251_21_new	WEH251_22_new	WEH251_23_new	WEH251_24_new	WEH251_25_new	WEH251_26_new	WEH251_27_new	WEH251_28_new		AVERAGE	STDEV	SEM	n	zif-1 RNAi	WO/W RNAi																				Time	WEH251 zif-1 RNAi 69h-4	WEH251 zif-1 RNAi 70h-6	WEH251 zif-1 RNAi 69h-11	WEH251 zif-1 RNAi 71h-14_2-cell	WEH251 zif-1 RNAi 67h-15	WEH251 zif-1 RNAi 67h-16	WEH251 zif-1 RNAi 67h-17	WEH251 zif-1 RNAi 67h-18
-8																																									-8		0.955968	1.03904	0.885802
-7.66667														0.955097		0.955097	#DIV/0!	#DIV/0!	1																						-7.66667		0.91077	0.975833	0.937225
-7.33333							1.08574	0.932135						0.930057		0.982643	0.0892878	0.0515503	3	0.953146	1.03095																				-7.33333		1.01158	0.966592	0.881266
-7							1.06339	1.02734						0.910077		1.00027	0.0801621	0.0462816	3	0.976386	1.02446																				-7		1.04502	0.973181	0.910957
-6.66667							1.04904	1.08175						1.05634		1.06238	0.0171717	0.00991406	3	0.9339	1.13757																				-6.66667		1	0.980384	0.821317
-6.33333							1.13341	1.01879					1.17621	1.04239		1.0927	0.0744403	0.0372202	4	0.930897	1.17382																				-6.33333		0.948968	0.910389	0.933333
-6							1.12708	1.03822					1.08557	1.08031		1.08279	0.0363412	0.0181706	4	0.949202	1.14074																				-6		0.978361	0.958918	0.910328
-5.66667							1.11043	1.10629					1.10511	1.09298		1.1037	0.00750421	0.0037521	4	0.994171	1.11017																				-5.66667		0.960666	0.989151	1.0327
-5.33333							1.13548	1.05769					1.09051	1.13739		1.10527	0.0384116	0.0192058	4	1.01263	1.09148																				-5.33333		1.01342	1.01003	1.01444
-5							1.06911	0.94221					1.20093	1.09985		1.07802	0.106626	0.0533132	4	0.991457	1.08731																				-5		0.986999	0.981873	1.0055
-4.66667							1.17016	1.08274	1.07296				1.14923	1.05028		1.10507	0.0517644	0.0231497	5	1.00472	1.09988																				-4.66667		0.980712	1.00284	0.886502
-4.33333							1.08774	0.975496	1.0408				1.12144	1.07942		1.06098	0.0557364	0.0249261	5	1.04346	1.01679																				-4.33333		0.967812	0.970409	0.865672
-4							0.979162	0.914326	1.06502				1.17694	1.03631		1.03435	0.0983984	0.0440051	5	1.01286	1.02122																				-4		0.974416	0.969949	0.858836
-3.66667				1.04324			1.07456	0.881329	0.983402				1.12076	0.98707		1.01506	0.083878	0.0342431	6	1.02637	0.988982																				-3.66667		0.917871	1.05384	0.986559
-3.33333				1.07464			0.996284	0.941069	0.952219				1.17136	1.01237		1.02466	0.0862667	0.0352182	6	1.00555	1.019																				-3.33333		1.01504	1.02371	0.882428
-3				0.945241			1.05246	0.956481	0.944158				1.08168	0.991231		0.995209	0.0589467	0.0240649	6	1.00422	0.991024																				-3		0.971093	0.988205	0.901521
-2.66667				1.04536			0.922432	0.877058	0.97118				1.02577	0.935708		0.962917	0.0641345	0.0261828	6	0.975044	0.987563																				-2.66667		0.981469	0.899481	0.854925		1.00204
-2.33333				1.02896			0.967927	0.866738	0.970266			0.946778	1.08898	1.00059		0.981464	0.0693489	0.0262114	7	0.961009	1.02128																				-2.33333		0.969195	0.800545	0.915213		1.06264
-2				0.839212			0.929169	0.839811	0.961601			0.970305	0.991628	1.10481		0.948077	0.0922589	0.0348706	7	0.951741	0.99615																				-2		0.928906	0.881504	0.848879	0.869704	0.924644		1.05208
-1.66667		0.976006		1.16161			0.865106	0.826736	1.11615	0.978244		0.991958	1.18521	1.04348		1.01605	0.1239	0.0413001	9	0.972438	1.04485																				-1.66667	1.15393	0.955425	0.788745	0.924354	1.04177	0.984994		1.03503
-1.33333		1.03309		0.944614			1.09498	0.897467	1.07983	1.01849	1.11591	1.03255	1.1106	1.01098		1.03385	0.0713368	0.0225587	10	0.98595	1.04858																				-1.33333	1.20432	0.947347	0.941462	0.87088	0.965923	1.07542		1.07433
-1		1.00413	0.955685	0.902282		0.981337	1.09504	1.00736	0.910325	0.923091	1	0.940444	1.09582	0.951181		0.980558	0.0643123	0.0185653	12	1.04505	0.938285																				-1	1.18332	1.13424	1.05622	1.03208	1.14539	1.15304		0.981193
-0.666667	0.935097	0.937738	0.980045	0.781853		0.9362	1.00981	1.11481	0.863947	0.916231	0.826037	0.951886	1.24587	0.969129		0.959128	0.11945	0.0331294	13	1.027	0.933914																				-0.666667	1.13147	1.14613	1.13086	0.999227	0.92925	1.09233	1.02494	1.08277
-0.333333	0.843974	0.911709	0.826612	0.695447	1.01665	0.923798	0.965089	1.08394	0.877572	0.743177	0.803397	0.871421	1.14118	0.949089		0.90379	0.123529	0.0330144	14	0.967153	0.934485																				-0.333333	1.14132	1.11468	1.12642	0.751371	0.750341	1.00464	1.07272	0.985213
0	0.749177	0.640838	0.83606	0.549024	0.934532	0.750725	0.91843	0.968562	0.557516	0.661233	0.811307	0.713033	1.06509	0.874757		0.787877	0.155594	0.0415841	14	0.903951	0.871593																				0	1.1796	0.924807	0.942134	0.787251	0.62799	0.976721	0.949993	0.962495
0.333333	0.694508	0.560982	0.590604	0.50418	0.735822	0.692142	0.888894	0.760684	0.468196	0.712826	0.636213	0.526574	0.89418	0.699147		0.668925	0.130858	0.0349732	14	0.748204	0.894042																				0.333333	1.09465	0.767392	0.76716	0.754985	0.572272	0.681095	0.608115	0.984225
0.666667	0.513623	0.508376	0.489553	0.537885	0.623497	0.53318	0.734723	0.662433	0.429158	0.582601	0.531511	0.415721	0.844514	0.506027		0.5652	0.11727	0.0313419	14	0.59851	0.944345																				0.666667	0.556625	0.694281	0.459824	0.558133	0.602009	0.717271	0.619622	0.611257
1	0.509493	0.500361	0.432292	0.659352	0.596784	0.415141	0.632771	0.6235	0.434579	0.541015	0.524206	0.427032	0.541657	0.441612		0.519985	0.0836391	0.0223535	14	0.565879	0.918899																				1	0.6196	0.566143	0.515817	0.602342	0.528536	0.671859	0.53723	0.625478
1.33333	0.39846	0.552327	0.435224	0.719042	0.463821	0.519987	0.587799	0.559774	0.419769	0.572344	0.524683	0.375031	0.572177	0.553545		0.518142	0.0918108	0.0245375	14	0.607235	0.853281																				1.33333	0.631748	0.604033	0.535015	0.651527	0.62542	0.755143	0.629282	0.55459
1.66667	0.474765	0.589072	0.517277	0.849569	0.587599	0.563763	0.451739	0.658181	0.602653	0.593137	0.588717	0.428076	0.523093	0.640954		0.576328	0.104237	0.0278586	14	0.714435	0.806691																				1.66667	0.733384	0.755906	0.74036	0.701567	0.750096	0.821688	0.773722	0.592931
2	0.560281	0.714422	0.570673	0.790785	0.646924	0.615669	0.497141	0.510926	0.629413	0.585183	0.59595	0.492689	0.630591	0.535496		0.598296	0.0834649	0.0223069	14	0.809481	0.73911																				2	0.815563	0.664578	0.834537	0.864933	0.791463	0.819499	0.815994	0.789672
2.33333	0.619119	0.681743	0.645112	0.906922	0.632367	0.725596	0.593935	0.527382	0.814716	0.745985	0.625369	0.493777	0.743354	0.62754		0.670208	0.109915	0.029376	14	0.955449	0.701459																				2.33333	0.766967	0.740753	0.943808	1.11358	0.840985	1.13173	0.924653	0.877202
2.66667	0.672022	0.814917	0.748368	0.835965	0.623065	0.689974	0.716918	0.611315	0.905889	0.802462	0.681864	0.559448	0.762115	0.744537		0.726347	0.0953057	0.0254715	14	1.12181	0.647478																				2.66667	0.906506	0.969091	1.02444	1.32987	0.914054	1.41198	1.15534	1.24271
3	0.67134	0.72203	0.908619	0.85701	0.744306	0.654888	0.942196	0.686412	0.93956	0.991617	0.781497	0.6197	0.884896	0.902856		0.807638	0.124337	0.0332305	14	1.2622	0.639865																				3	1.06541	1.05593	1.07382	1.51084	1.00664	1.50099	1.38833	1.40654
3.33333	0.791304	0.739621	0.811281	0.787071	0.800571	0.756828	1.00519	0.630407	0.809386	0.878214	0.870106	0.649803	0.928977	0.929193		0.813425	0.104228	0.0278562	14	1.34435	0.605068																				3.33333	1.21225	1.28149	1.0372	1.49785	1.20998	1.38577	1.33024	1.44328
3.66667	0.77652	0.811887	0.885571	0.792075	0.956737	0.700639	0.932369	0.819498	0.815182	0.893197	0.816066	0.663748	0.926015	0.887723		0.834088	0.0856941	0.0229027	14	1.39613	0.597426																				3.66667	1.71985	1.30664	1.09556	1.6005	1.31385	1.47404	1.34394	1.45217
4	0.69783	0.72902	0.862602	0.784853	0.86153	0.69572	0.83598	0.909558	0.766662	0.753784	0.802287	0.843062	0.784367	0.773208		0.79289	0.0638173	0.0170559	14	1.36329	0.581602																				4	1.5835	1.29924	1.09179	1.70729	1.26273	1.2391	1.27894	1.3315
4.33333	0.754397	0.770289	0.821296	0.792644	0.865524	0.728956	0.825562	0.949636	0.702236	0.644234	0.816141	0.834133	0.798568	0.760071		0.790263	0.0740948	0.0198027	14	1.25845	0.627963																				4.33333	1.36318	1.18278	1.04134	1.42082	1.06185	1.21597	1.27255	1.06188
4.66667	0.567211	0.765017	0.767477	0.687579	0.775301	0.643539	0.850371	0.82111	0.76184	0.67087	0.715934	0.767483	0.79856	0.694674		0.734783	0.0759501	0.0202985	14	1.25806	0.58406																				4.66667	1.44633	1.26841	1.11461	1.26809	1.00165	1.19096	1.29679	0.997788
5	0.55278	0.721193	0.708092	0.63922	0.739005	0.674657	0.770708	0.817283	0.759557	0.557082	0.68995	0.780164	0.816217	0.667831		0.706696	0.0837645	0.022387	14	1.23677	0.571406																				5	1.46708	1.20782	1.12289	1.33267	1.0677	1.15167	1.13609	1.06723
5.33333	0.518259	0.733707	0.70205	0.638446	0.707653	0.592729	0.836214	0.853603	0.644729	0.554975	0.666939	0.696098	0.700803	0.666705		0.679494	0.0928564	0.0248169	14	1.20531	0.563752																				5.33333	1.25424	1.35395	1.10627	1.32987	1.05691	1.10641	1.14673	1.04258
5.66667	0.520994	0.786393	0.681004	0.643404	0.760609	0.529103	0.774446	0.804373	0.587066	0.517667	0.563112	0.755876	0.645415	0.606295		0.655411	0.10531	0.0281452	14	1.12457	0.582811																				5.66667	1.18052	1.08866	1.01552	1.08063	1.18074	1.00371	1.1298	1.04096
6	0.461171	0.704789	0.657092	0.5694	0.632593	0.574174	0.729847	0.829473	0.564144	0.555544	0.599831	0.674584	0.650201	0.552159		0.625357	0.0921241	0.0246212	14	1.12397	0.556383																				6	1.07166	1.2126	1.05665	1.17429	1.09949	1.01378	1.02706	1.14541
6.33333	0.563806	0.623977	0.617744	0.604846	0.564547	0.566744	0.69569	0.761456	0.563979	0.465598	0.577566	0.632886	0.662659	0.528021		0.602108	0.0732761	0.0195839	14	1.13372	0.531091																				6.33333	1.06979	1.08742	1.0806	1.19524	1.19974	0.988356	0.988893	1.1612
6.66667	0.532979	0.690766	0.592262	0.551433	0.543289	0.590837	0.635993	0.600122	0.654036	0.46607	0.645126	0.621307	0.630687	0.603647		0.59704	0.0581274	0.0155352	14	1.09971	0.542908																				6.66667	1.02736	1.14302	1.01186	0.933744	1.14348	1.03201	1.1798	1.09547
7	0.4925	0.641405	0.55899	0.548837	0.509921	0.551105	0.607583	0.67501	0.498974	0.534005	0.565133	0.588771	0.567045	0.552299		0.563684	0.0515603	0.0137801	14	1.0849	0.519572																				7	1.12702	0.995454	0.992387	0.99449	1.07069	1.05497	1.14347	0.967405
7.33333	0.468083	0.578562	0.547268	0.509634	0.529737	0.560712	0.566677	0.558525	0.504613	0.500676	0.554352	0.59181	0.543252	0.522199		0.538293	0.0341924	0.0091383	14	1.08058	0.498153																				7.33333	1.10238	1.14571	0.936447	1.09481	1.08492	0.995335	1.14462	1.03313
7.66667	0.501784	0.523807	0.487941	0.477145	0.491312	0.542788	0.540126	0.583664	0.523065	0.439793	0.612851	0.587197	0.547206	0.465733		0.523172	0.0497181	0.0132877	14	1.09895	0.476067																				7.66667	1.13542	1.06075	1.03284	1.14513	1.1427	0.977817	1.20074	1.11259
8	0.474474	0.491206	0.46539	0.543206	0.487072	0.506129	0.473209	0.536961	0.55207	0.439036	0.593144	0.59726	0.487472	0.486081		0.509479	0.0478284	0.0127827	14	1.06744	0.477292																				8	1.09529	1.00909	1.08729	1.00811	1.08	1.0495	1.22868	1.03675
8.33333	0.426337	0.508769	0.477673	0.533244	0.477711	0.461726	0.463052	0.534006	0.585395	0.467342	0.514899	0.551515	0.515038	0.408002		0.494622	0.0489188	0.0130741	14	1.06827	0.463014																				8.33333	1.02189	0.996228	0.938056	1.11858	1.13836	1.11018	1.21157	1.03239
8.66667	0.429421	0.477308	0.479724	0.481178	0.516883	0.471371	0.486476	0.536394	0.543425	0.507939	0.51548	0.519622	0.485538	0.455231		0.493285	0.0316584	0.00846106	14	1.03042	0.478723																				8.66667	1.00418	0.976004	1.00596	1.05499	1.04742	1.0129	1.01713	1.01273
9	0.456854	0.490755	0.505718	0.491902	0.526886	0.490008	0.492511	0.521029	0.450151	0.417777	0.529357	0.515572	0.443818	0.40603		0.481312	0.0400131	0.010694	14	1.03735	0.463984																				9	1.03983	1.0384	0.89791	1.10998	1.05813	0.955838	1.0741	1.04675
9.33333	0.474598	0.481249	0.419233	0.485337	0.502881	0.452527	0.434944	0.492946	0.469222	0.441097	0.541643	0.506732	0.418301	0.389699		0.465029	0.0413197	0.0110432	14	0.999427	0.465296																				9.33333	0.960471	0.926252	0.861743	1.05929	0.990076	0.871456	1.03324	0.970233
9.66667	0.470287	0.437356	0.41861	0.459243	0.437864	0.445793	0.457338	0.473883	0.420372	0.357742	0.507947	0.529091	0.385868	0.388333		0.442123	0.0468065	0.0125096	14	0.991607	0.445866																				9.66667	1.00443	0.949007	0.904581	1.07481	1.05389	0.860365	1.07843	0.925267
10	0.412122	0.43998	0.434641	0.439226	0.476579	0.470162	0.423247	0.52024	0.470445	0.426159	0.495602	0.388023	0.426992	0.37923		0.443046	0.0396304	0.0105917	14	0.978118	0.452958																				10	1.15238	0.98952	0.878044	1.03832	0.942314	0.926928	0.998435	0.956997
10.3333	0.388385	0.386528	0.417883	0.405488	0.530148	0.415266	0.446384	0.472038	0.375141	0.418356	0.491169	0.443719	0.455494	0.427429		0.433816	0.0431269	0.0115262	14	1.00754	0.430572																				10.3333	1.10067	1.1151	0.887092	0.989195	0.971609	0.956686	1.05608	0.876451
10.6667	0.412009	0.399888	0.433165	0.395115	0.47642	0.429306	0.42474	0.440369	0.361216	0.447661	0.52108	0.419836	0.390062	0.361086		0.422282	0.0426977	0.0114114	14	1.0181	0.414775																				10.6667	1.02425	1.2771	0.925155	1.09312	0.928727	0.937949	1.03881	0.946385
11	0.37539	0.411606	0.392912	0.383195	0.455808	0.444127	0.428036	0.435028	0.315479	0.421181	0.4403	0.444148	0.354174	0.353365		0.403911	0.0424027	0.0113326	14	0.965214	0.418468																				11	1.1459	1.1025	0.864611	1.01273	0.79175	0.924657	0.971803	0.875803
11.3333	0.370049	0.395075	0.396978	0.313944	0.416957	0.446704	0.390804	0.401561	0.345491	0.404464	0.484789	0.374043	0.377244	0.388909		0.393358	0.0409214	0.0109367	14	0.955116	0.411843																				11.3333	1.01126	0.846495	0.865823	1.14048	0.979506	0.925694	0.843557	0.861048
11.6667	0.332977	0.403396	0.331589	0.254085	0.432836	0.402379	0.405865	0.439064	0.267028	0.328416	0.417229	0.394714	0.351218	0.353263		0.36529	0.0581422	0.0155392	14	0.953422	0.383136																				11.6667	1.0928	0.900197	0.913132	0.964136	1.00267	0.856616	0.986898	0.840909
12	0.264159	0.446706	0.252007	0.171928	0.4024	0.335225	0.383504	0.434708	0.20629	0.214525	0.424154	0.389586	0.413306	0.321681		0.33287	0.0944898	0.0252535	14	0.937802	0.354947																				12	0.892284	0.822856	0.837026	1.06501	0.847782	0.89471	0.947832	0.916681
12.3333	0.236864	0.405422	0.19596	0.165693	0.335348	0.236749	0.374926	0.417168	0.15231	0.142799	0.308011	0.317773	0.41848	0.292193		0.285693	0.0987195	0.0263839	14	0.960182	0.29754																				12.3333	0.929826	0.94187	0.959423	1.04502	0.906007	0.977906	1.11078	0.793473
12.6667	0.204211	0.38687	0.21094	0.141984	0.289166	0.158047	0.437938	0.370315	0.181677	0.117855	0.185198	0.365086	0.376577	0.223399		0.260662	0.106886	0.0285666	14	0.938649	0.277699																				12.6667	0.965531	0.88976	0.90958	0.887984	0.913094	1.02068	1.06728	0.628681
13	0.199928	0.381203	0.154711	0.126688	0.228912	0.1829	0.315591	0.306534	0.0870025	0.10981	0.177954	0.34525	0.256634	0.144		0.215508	0.0926375	0.0247584	14	0.902256	0.238855																				13	0.916528	1.12084	0.818158	0.731532	0.836815	1.0348	1.0495	0.559516
13.3333	0.204342	0.342396	0.146097	0.149873	0.208319	0.131148	0.316976	0.286423	0.124809	0.0968259	0.17493	0.257196	0.169227	0.163653		0.198015	0.0754918	0.020176	14	0.853539	0.231993																				13.3333	0.944671	0.960669	0.730272	0.602086	0.953448	0.945224	0.914063	0.506775
13.6667	0.200304	0.298682	0.120694	0.126638	0.201194	0.137563	0.272905	0.227118	0.10615	0.078066	0.180457	0.197995	0.154831	0.150505		0.175221	0.0628283	0.0167916	14	0.792097	0.221212																				13.6667	1.02918	0.756628	0.65954	0.58532	0.954028	0.875138	0.788161	0.528772
14	0.224584	0.173858	0.139704	0.136404	0.209627	0.142229	0.279912	0.271072	0.159303	0.0997965	0.165295	0.181352	0.138944	0.132348		0.175316	0.0532476	0.014231	14	0.748665	0.234172																				14	1.14604	0.689742	0.664292	0.597679	0.954142	0.746168	0.6194	0.624921
14.3333	0.171738	0.151665	0.138795	0.126915	0.22157	0.156983	0.254587	0.242805	0.122293	0.103996	0.122385	0.155131	0.16346	0.0779407		0.157876	0.0511665	0.0136748	14	0.74503	0.211905																				14.3333	1.15131	0.72467	0.553849	0.553287	0.972859	0.735178	0.6223	0.635488
14.6667	0.192036	0.144547	0.126627		0.224831	0.157422	0.227259	0.262619	0.100245	0.0718837	0.133	0.117924	0.107229	0.125596		0.153171	0.0568914	0.0157788	13	0.737577	0.207667																				14.6667	0.96237	0.643848	0.606423	0.677615	0.866207	0.671257	0.690476	0.657252
15	0.194991	0.136491	0.114564		0.187131		0.192475	0.299579	0.146512	0.10758	0.177361	0.118493	0.138197	0.124667		0.161503	0.0537376	0.0155127	12	0.749759	0.215407																				15	0.863881	0.692194	0.654174	0.784483	0.745308	0.734714	0.6741	0.767771
15.3333	0.207149	0.158784	0.137607		0.210327		0.249564	0.284235	0.143421	0.077506	0.162085	0.14856	0.141436	0.150641		0.17261	0.0559662	0.016156	12	0.767229	0.224978																				15.3333	0.79672	0.710194	0.601235	0.913996	0.623976	0.732505	0.803579	0.715443
15.6667	0.22696	0.123175	0.140588		0.221085		0.246845	0.306668	0.101388	0.0886372	0.165859	0.130466	0.12306	0.17313		0.170655	0.0664769	0.0191902	12	0.774565	0.220324																				15.6667	0.715615	0.766115	0.627214	0.949691	0.538609	0.747077	0.895457	0.885822
16		0.155174	0.117454		0.23582		0.270751	0.281242		0.07125	0.156573	0.155545	0.153671	0.150374		0.174785	0.0670012	0.0211876	10	0.836625	0.208917																				16	0.615086	0.811068	0.771281		0.573167	0.755075	0.907004	0.954026
16.3333		0.159391			0.216355		0.268925	0.254602		0.105826		0.119429	0.0911611	0.129594		0.168161	0.069387	0.024532	8	0.890621	0.188813																				16.3333	0.557167	0.847683	0.865215		0.493492	0.8021	1.00504	0.928585
16.6667					0.219416		0.262564	0.242636				0.158123	0.122313			0.201011	0.0589339	0.026356	5	0.974146	0.206345																				16.6667	0.586	1.0207	0.926076		0.466395	0.890204	1.20783	0.999428
17							0.238634	0.268289				0.133118				0.213347	0.071045	0.0410178	3	1.03068	0.206997																				17	0.589676	0.983085	1.07097		0.405434	0.932338	1.40782	1.04021
[truncated: 7 more columns]

## Sheet: Figure 8g-h
Figure 8
Localization of the ubiquitin ligase adaptor spatially controls degradation
Figure 8g
HeLa K transient NES-TIR1 + Venus-mAID-LMNA NEBD=1, n=3
NEBD=0		excluded - too														excluded - too		excluded - too			excluded - too
Timepoint		few timepoints														few timepoints		few timepoints			few timepoints
-50	0.914883	1.265806*	1.07885	1.13705	1.05868	1.05763	1.22281	1.05785	1.01229	1.06934	1.11853	1.06739	1.10153	1.17812	1.14076		1.0466		0.999747	1.05653	1.146515*	1.03551	1.09677	1.13021	1.01972	1.11647	1.09161	1.01322	1.03197	1.0022	1.08899	1.03155	1.09886	1.03296	0.999762	1.30342	1.14767	1.04913	1.10921	1.09256	1.02194	1.11077	1.30926	1.02133	1.02447	1.22257	1.01444	1.00496	0.995366
-45	0.907338	1.255616*	1.08396	1.1305	1.0541	1.03697	1.19925	1.07447	1.00973	1.06551	1.10855	1.0539	1.07245	1.14788	1.1481		1.03722		0.989518	1.04832	1.138402*	1.02773	1.08668	1.11582	1.01503	1.1159	1.0787	1.01452	1.0246	1.00193	1.08833	1.0289	1.08595	1.02906	0.995604	1.27116	1.138	1.04599	1.10475	1.09423	1.01209	1.10236	1.28574	1.01852	1.01968	1.20562	1.00977	1.0055	0.999806
-40	0.90538	1.245113*	1.07263	1.12558	1.04778	1.01493	1.17797	1.08851	1.0031	1.06123	1.09713	1.03881	1.05378	1.11949	1.14878		1.02306		0.984067	1.04727	1.12937*	1.02229	1.07391	1.10033	1.02322	1.1115	1.07024	1.01459	1.01286	0.999801	1.08483	1.02314	1.06686	1.02278	0.989307	1.24225	1.12487	1.04068	1.09761	1.08742	1.00675	1.08799	1.25621	1.01293	1.01281	1.18329	1.00593	1.00151	0.999789
-35	0.863439	1.241717*	1.06845	1.1138	1.03822	0.994923	1.15578	1.11739	1.00185	1.05455	1.08944	1.02352	1.04163	1.0968	1.15209	1.202484*	1.00995	1.015617*	0.981264	1.04723	1.117666*	1.01813	1.05676	1.08035	1.03046	1.10891	1.05821	1.02012	0.998901	0.995274	1.08028	1.0111	1.04499	1.01226	0.983798	1.21836	1.10568	1.03519	1.08858	1.07914	1.00301	1.07325	1.22321	1.01005	1.00661	1.15662	0.996384	0.99409	0.994817
-30	0.813671	1.233796*	1.06063	1.09768	1.03045	0.980066	1.131	1.14114	0.99165	1.04547	1.07839	1.01226	1.03138	1.08237	1.13756	1.177933*	1.00137	1.010471*	1.00233	1.05317	1.103289*	1.01218	1.03848	1.06607	1.03174	1.10697	1.04764	1.01544	0.983918	0.987788	1.06953	0.996763	1.02396	1.00326	0.976177	1.19401	1.08427	1.03065	1.07318	1.06626	0.999725	1.05611	1.19524	1.00771	0.999932	1.12768	0.986924	0.989816	0.985185
-25	0.778196	1.255846*	1.04643	1.08353	1.01911	0.970085	1.11582	1.14069	0.98875	1.02889	1.0647	1.00585	1.02683	1.08439	1.12321	1.139823*	0.999195	1.004145*	1.03397	1.05468	1.08974*	1.0041	1.02748	1.05625	1.02842	1.1001	1.03704	1.00274	0.96489	0.976928	1.06051	0.981438	1.00023	0.995507	0.969579	1.17492	1.06364	1.02725	1.05726	1.05708	0.992699	1.03594	1.17794	1.00315	0.994338	1.10033	0.986339	0.982105	0.971408
-20	0.753876	1.259121*	1.03852	1.07693	1.01518	0.961396	1.09345	1.14621	0.976574	1.02278	1.0631	0.994676	1.02204	1.09388	1.117	1.091238*	0.998532	0.991051*	1.01557	1.04647	1.078519*	0.995025	1.0159	1.03613	1.02321	1.09097	1.03842	0.993312	0.958736	0.96815	1.05722	0.957697	0.983412	0.992323	0.96183	1.15094	1.04202	1.0193	1.04342	1.05001	0.987673	1.02073	1.1548	0.995759	0.985828	1.07061	0.989476	0.990701	0.964475
-15	0.774836	1.271941*	1.04143	1.066	1.01407	0.973694	1.07344	1.14157	0.978831	1.02224	1.0641	0.991298	1.01773	1.08777	1.11071	1.052529*	0.998035	0.98257*	1.01568	1.03515	1.06631*	0.992202	1.00794	1.02643	1.01478	1.07588	1.03253	1.00216	0.964049	0.970409	1.05452	0.942926	0.986357	0.990009	0.974003	1.11971	1.02492	1.02032	1.03381	1.04439	0.987952	1.01276	1.12352	0.99279	0.981249	1.05326	0.986143	1.00105	0.963474
-10	0.85459	1.248518*	1.03863	1.05557	1.01584	0.986031	1.05875	1.10823	0.991217	1.02149	1.05911	0.992868	1.01323	1.06684	1.10476	1.027653*	1.00145	0.979583*	1.08265	1.0246	1.050777*	0.997626	1.00394	1.02115	1.00934	1.05397	1.02669	1.00553	0.975693	0.976726	1.04718	0.950541	1.00078	0.992472	0.985739	1.08613	1.01528	1.02029	1.03133	1.03906	0.992709	1.01137	1.09221	0.993405	0.986562	1.0416	0.991646	1.01479	0.973705
-5	0.928926	1.166344*	1.02808	1.03152	1.01268	0.994546	1.03167	1.05985	1.00162	1.01498	1.04141	0.997157	1.01071	1.03659	1.07734	1.012126*	1.01018	0.992078*	1.04955	1.00942	1.029762*	0.999607	1.00467	1.01346	1.00251	1.02642	1.00795	1.01086	0.989491	0.989718	1.03096	0.976545	1.00828	0.997186	0.999322	1.04398	1.00722	1.01475	1.01919	1.02487	0.996069	1.00779	1.04939	0.998424	0.994648	1.02537	0.996865	1.01516	0.991715
0	1	1*	1	1	1	1	1	1	1	1	1	1	1	1	1	1*	1	1*	1	1	1*	1	1	1	1	1	1	1	1	1	1	1	1	1	1	1	1	1	1	1	1	1	1	1	1	1	1	1	1
5	1.02689	0.787005*	0.977432	0.955267	0.976023	0.990695	0.950361	0.938954	0.983417	0.97124	0.945463	0.998293	0.950558	0.967011	0.893974	0.99207*	0.989551	1.004903*	0.951361	0.971396	0.955891*	0.994891	0.990077	0.974954	0.980231	0.97814	0.945516	0.97492	1.00319	1.00267	0.955816	1.0161	0.96312	0.994699	0.993942	0.933635	0.986685	0.978449	0.952122	0.971909	0.986957	0.982796	0.947886	0.994443	1.00058	0.952859	0.986855	0.973804	0.996977
10	1.004	0.569768*	0.936945	0.907644	0.945903	0.965416	0.876977	0.886239	0.936343	0.930861	0.879817	0.987826	0.855033	0.940446	0.746924	0.95536*	0.955965	0.998838*	0.915662	0.927449	0.901477*	0.957829	0.974774	0.945943	0.946681	0.959621	0.858928	0.919977	0.988687	0.99355	0.911581	1.01816	0.884418	0.985776	0.97098	0.847031	0.966215	0.952068	0.868608	0.935691	0.957935	0.95252	0.897081	0.98413	0.992791	0.883797	0.969629	0.946391	0.981965
15	0.896279	0.393866*	0.877342	0.866495	0.905948	0.929732	0.790884	0.812668	0.877675	0.880248	0.811037	0.96873	0.726777	0.919724	0.617087	0.912309*	0.899626	0.980089*	0.850432	0.860766	0.84328*	0.909975	0.952122	0.897155	0.910613	0.939121	0.752793	0.843824	0.959744	0.975103	0.853643	0.998843	0.791213	0.974618	0.934162	0.756245	0.93584	0.924669	0.766584	0.899349	0.915628	0.914437	0.849622	0.96485	0.976453	0.792682	0.940021	0.914003	0.951674
20	0.719295	0.25285*	0.811637	0.830657	0.875247	0.893036	0.687626	0.752616	0.798873	0.839369	0.751257	0.941784	0.592548	0.903455	0.506321	0.8613*	0.841696	0.950878*	0.772764	0.782795	0.782898*	0.86014	0.921635	0.835259	0.872286	0.920168	0.635988	0.764208	0.932196	0.950931	0.787865	0.955534	0.708255	0.952988	0.902346	0.660119	0.897639	0.89578	0.650141	0.85484	0.86919	0.880906	0.798651	0.937866	0.95194	0.689705	0.897812	0.888684	0.918142
25	0.600763	0.187339*	0.757571	0.794096	0.844651	0.869638	0.590331	0.661099	0.727007	0.803681	0.701268	0.916301	0.46321	0.88111	0.443377	0.821275*	0.78242	0.927162*	0.7332	0.700353	0.7244*	0.820991	0.894058	0.772493	0.836072	0.89818	0.527942	0.699969	0.901042	0.924606	0.712756	0.907789	0.637068	0.931484	0.882947	0.561288	0.858156	0.875183	0.53324	0.810752	0.822338	0.851819	0.743715	0.91314	0.930518	0.592377	0.846804	0.859549	0.886469
30	0.508342	0.152821*	0.702291	0.763797	0.816209	0.843475	0.493381	0.563726	0.65064	0.769059	0.646444	0.891352	0.350912	0.864346	0.397694	0.78008*	0.73146	0.908305*	0.69484	0.620402	0.677466*	0.784248	0.869289	0.705723	0.801522	0.878403	0.430199	0.644895	0.868222	0.898347	0.635852	0.859795	0.571903	0.906956	0.857572	0.466902	0.817576	0.852645	0.423313	0.767408	0.773781	0.819679	0.689408	0.889132	0.913097	0.499319	0.809345	0.834562	0.859385
35	0.376539		0.661708	0.730655	0.789082	0.820081	0.40304	0.491903	0.577435	0.737473	0.584672	0.867917	0.262593	0.846609	0.366593	0.743204*	0.688714	0.893143*	0.575548	0.535405	0.645089*	0.745317	0.842541	0.632461	0.777248	0.854525	0.342278	0.592024	0.841954	0.874105	0.565113	0.807443	0.500124	0.88361	0.831555	0.379842	0.777711	0.824368	0.322347	0.72118	0.728624	0.788751	0.632631	0.870551	0.894928	0.408597	0.765401	0.801792	0.833626
40	0.289318		0.622946	0.699418	0.763159	0.80633	0.325402	0.468538	0.498401	0.708672	0.518129	0.844764	0.199329	0.832927	0.34259	0.709881*	0.641963	0.876774*	0.492532	0.465708		0.714632	0.812003	0.5554	0.744872	0.821778	0.282354	0.546037	0.817878	0.85144	0.502418	0.753794	0.425616	0.858762	0.804912	0.30396	0.737117	0.795002	0.238509	0.672132	0.682475	0.75903	0.578141	0.848547	0.874865	0.32234	0.720091	0.768411	0.805487
45	0.250066		0.586605	0.671869	0.738481	0.782427	0.264964	0.438561	0.421199	0.681223	0.46732	0.823535	0.148097	0.821644	0.32919	0.673012*	0.603459	0.857696*	0.469572	0.392663		0.688793	0.778818	0.480825	0.711083	0.784729	0.218931	0.505227	0.793027	0.82942	0.453207	0.703214	0.338841	0.830475	0.786242	0.229451	0.695173	0.766839	0.167082	0.624762	0.631818	0.727838	0.522692	0.823116	0.853778	0.239774	0.682333	0.734687	0.777507
50	0.218112		0.545756	0.644484	0.71609	0.750472	0.208219	0.433231	0.342455	0.653426	0.428916	0.801291	0.103775	0.803593	0.310511	0.631844*	0.546742	0.838471*	0.420598	0.332366		0.655366	0.737889	0.407992	0.672184	0.746572	0.180363	0.466858	0.763693	0.810185	0.418888	0.662169	0.242103	0.804478	0.763793	0.170346	0.65358	0.743926	0.117516	0.576143	0.581946	0.700116	0.466941	0.801046	0.833825	0.17077	0.650877	0.704533	0.748881
55	0.193576		0.500373	0.621188	0.695829	0.708169	0.168932	0.410308	0.271066	0.622459	0.395899	0.780017	0.071991	0.783528	0.302945	0.598921*	0.48619	0.815481*	0.339402	0.280641			0.698078	0.334413	0.627293	0.702823		0.428945	0.737038	0.790835	0.375276	0.630231	0.165053	0.78181	0.742406	0.129756	0.609327	0.72393	0.094025	0.525171	0.535665	0.676343	0.408849	0.775553	0.812998	0.117072	0.616783	0.670189	0.715824
60			0.447938	0.597993	0.675913	0.659301	0.140927	0.381402	0.207047	0.595003	0.360002	0.756891	0.055405	0.767567	0.29326	0.568383*	0.437124	0.799113*	0.28715	0.237122			0.657756	0.264707	0.57762	0.662685		0.401364	0.708992	0.766648	0.33634	0.58862	0.102636	0.752048	0.726741	0.09488	0.563819	0.701485		0.47634	0.488803	0.655377	0.352675	0.750068	0.794237	0.084116	0.590377	0.634724	0.685077
65			0.401702	0.570536	0.652612	0.61241	0.12204	0.364295	0.15088	0.566364	0.325921	0.731585	0.044344	0.757278	0.29013	0.543453*	0.39259	0.78948*	0.230744	0.209448			0.620862	0.201745	0.534369	0.621488			0.679798	0.741285	0.295202	0.53757	0.056992	0.732073	0.707223	0.068085	0.518289	0.677471		0.427476	0.441513	0.631613	0.304309	0.733249	0.777396		0.556186	0.603543	0.65513
70			0.359257	0.546067	0.632346	0.569192	0.11021	0.347855	0.10676	0.538195	0.289909	0.703537	0.038114	0.751431	0.277846	0.511301*	0.365943	0.780244*	0.192108	0.187164			0.587662	0.153039	0.503192	0.58493			0.647356	0.714555	0.257901	0.473985	0.030354	0.711422	0.685971	0.048546	0.472408	0.655384		0.381911	0.397067	0.606356	0.270677	0.718877	0.759498		0.517326	0.573832	0.624673
75			0.327611	0.520854	0.613415	0.539302	0.103343	0.34112	0.075724	0.514843	0.259174	0.675508	0.038784	0.73848		0.487177*		0.769923*	0.194695	0.166734			0.555645	0.116909		0.545034			0.617323	0.69294	0.220621	0.406369	0.013289	0.697003	0.653561	0.037502	0.428522	0.629285		0.335952	0.353296	0.584422		0.709561	0.742345		0.470164	0.5485	0.594032
80			0.300825	0.495844	0.592138	0.525779	0.094109	0.343978	0.057125	0.491144	0.229916	0.647879	0.042139	0.730557		0.46117*		0.756801*	0.200558	0.145317			0.520412			0.513636			0.588064	0.671408	0.187139	0.337062		0.67358	0.626537		0.37994	0.603075		0.289848	0.309003	0.560382		0.697985	0.722785		0.427328	0.520805	0.560818
85			0.279601	0.472764	0.572181	0.5122	0.083756	0.315939	0.048559	0.468642	0.20988	0.623832	0.040192	0.718682		0.434288*		0.744827*	0.227145	0.117545			0.484763			0.494456			0.558973	0.650921	0.157538	0.273028		0.644885	0.6033		0.332132	0.577072		0.249408	0.26997	0.537074		0.684022	0.702837		0.401645	0.492015	0.527983
90			0.267611	0.453442	0.556285	0.503539	0.067144	0.300067		0.448743	0.194984	0.605364	0.033635	0.709384		0.414574*		0.736361*	0.197498	0.091663			0.454139			0.484967			0.5374	0.635098	0.135349	0.230595		0.615843	0.585627		0.292431	0.556166		0.215582	0.240853	0.517019		0.669067	0.686319			0.466519	0.499313
95			0.262804	0.442797	0.545493	0.495654	0.057374	0.289796		0.433743	0.184681	0.593163	0.028385	0.708236		0.404126*		0.72795*	0.160421	0.065323			0.435752			0.481528			0.525479	0.621498	0.123259	0.205716		0.590138	0.576796		0.26098	0.538989		0.191233		0.501996		0.6565	0.674044			0.444593	0.477913
Figure 8h
HeLa FRT/TO stable NLS-TIR1 + NES-TIR1, T0 = 1, n=2
Timepoint after NAA addition
0	1	1	1	1	1	1	1	1	1	1	1	1	1	1	1	1	1	1	1	1	1	1	1	1	1	1	1	1	1	1	1	1	1	1	1	1	1	1	1	1
5	0.985406	0.968258	0.96932	0.980361	0.962461	0.958388	0.992861	0.989223	0.965713	0.974409	0.97547	0.970957	0.962996	0.819237	0.957023	0.97122	0.985998	0.968376	0.981903	0.98802	0.987936	0.987523	0.980122	0.972097	0.991415	0.988618	0.980207	0.989607	0.997558	0.970387	1.03094	0.968717	0.98574	0.973765	0.958099	0.969278	0.976078	0.974991	0.976872	0.988413
10	0.957381	0.927918	0.931402	0.95311	0.923863	0.907386	0.984715	0.970977	0.922398	0.948919	0.949951	0.933849	0.912787	0.61968	0.91315	0.937879	0.965721	0.926405	0.956313	0.969696	0.964808	0.97078	0.947196	0.932215	0.970041	0.958872	0.941738	0.962641	0.986902	0.919642	1.00378	0.928512	0.961187	0.932942	0.901515	0.92679	0.939926	0.933558	0.944611	0.964138
15	0.922485	0.88455	0.896597	0.918322	0.894343	0.853704	0.973256	0.946129	0.880257	0.922657	0.922744	0.892692	0.850795	0.440004	0.871968	0.901625	0.940994	0.882781	0.925769	0.943607	0.934877	0.947514	0.90204	0.885206	0.94488	0.914224	0.888321	0.918642	0.96433	0.85068	1.01089	0.879017	0.931455	0.884184	0.82878	0.875943	0.89303	0.88404	0.903634	0.930256
20	0.883139	0.843168	0.867328	0.877421	0.860256	0.806124	0.954597	0.910412	0.846142	0.896532	0.897746	0.851633	0.785771	0.316074	0.840071	0.865464	0.915546	0.840238	0.892552	0.911474	0.895466	0.923908	0.847759	0.83289	0.919616	0.86183	0.822509	0.862862	0.932878	0.77538	0.958326	0.827049	0.894756	0.830093	0.744811	0.819345	0.842029	0.830707	0.85349	0.882339
25	0.843083	0.811233	0.844805	0.835478	0.841678	0.768575	0.931569	0.875174	0.823167	0.872284	0.872812	0.814014	0.72425	0.271706	0.823007	0.830806	0.889608	0.802124	0.862723	0.876427	0.852247	0.904054	0.791204	0.779744	0.895268	0.808509	0.752104	0.802864	0.897873	0.698052	0.942012	0.777842	0.857229	0.77457	0.659031	0.764208	0.788704	0.78226	0.805189	0.82908
30	0.804608	0.78128	0.820979	0.789422	0.818321	0.733689	0.899466	0.83878	0.80038	0.835516	0.835903	0.772179	0.662275	0.295933	0.805216	0.794427	0.862363	0.762362	0.832848	0.836487	0.80898	0.883358	0.734786	0.719573	0.87376	0.755138	0.684151	0.74146	0.860331	0.629167	0.876278	0.728067	0.820788	0.716012	0.571496	0.710549	0.736639	0.729173	0.746605	0.773978
35	0.768283	0.749312	0.793334	0.743727	0.806311	0.69675	0.852513	0.803504	0.774526	0.791853	0.78558	0.730327	0.599141	0.269231	0.783077	0.755257	0.832994	0.735004	0.798441	0.794498	0.764633	0.853572	0.676431	0.658773	0.850982	0.706472	0.617595	0.678026	0.823568	0.561358	0.742281	0.671946	0.783505	0.665456	0.485882	0.65697	0.685729	0.676328	0.685032	0.719345
40	0.733541	0.716118	0.750549	0.698658	0.821205	0.658202	0.804586	0.768562	0.745194	0.747103	0.727398	0.687651	0.535781	0.248586	0.758766	0.711579	0.800465	0.712499	0.763843	0.75062	0.71171	0.817378	0.619288	0.602491	0.826102	0.665745	0.557832	0.628223	0.792019	0.508739	0.672716	0.607647	0.749005	0.609892	0.404689	0.600744	0.63475	0.623758	0.630019	0.660218
45	0.695362	0.681981	0.700059	0.654472	0.796292	0.621194	0.772693	0.729617	0.71432	0.70478	0.676044	0.643201	0.474019	0.230996	0.730078	0.660635	0.761881	0.7036	0.725971	0.717935	0.662181	0.778155	0.561496	0.54438	0.796354	0.629254	0.505162	0.583023	0.763491	0.46857	0.63388	0.542774	0.71327	0.564198	0.335577	0.543396	0.584257	0.579065	0.57961	0.610423
50	0.650413	0.645979	0.649048	0.609092	0.779881	0.584395	0.733292	0.687397	0.680224	0.666587	0.625572	0.601051	0.411659	0.216221	0.702268	0.615162	0.718162	0.691037	0.686783	0.692878	0.613903	0.735386	0.503546	0.488613	0.762513	0.583889	0.445822	0.536858	0.73212	0.423332	0.577459	0.479162	0.673257	0.517599	0.278781	0.485803	0.527082	0.524853	0.524886	0.551613
55	0.607522	0.608554	0.599766	0.562597	0.776583	0.548051	0.69292	0.641554	0.649372	0.627782	0.575306	0.558812	0.351192	0.193093	0.672429	0.569792	0.673371	0.667916	0.648627	0.663961	0.569374	0.692096	0.450679	0.436678	0.735693	0.546438	0.386252	0.48905	0.699157	0.369242	0.531814	0.41916	0.633353	0.469917	0.226058	0.428686	0.464579	0.471114	0.469559	0.491075
60	0.564243	0.568914	0.553155	0.514509	0.741797	0.511346	0.654896	0.588999	0.619965	0.589809	0.529828	0.518552	0.294275	0.189804	0.64314	0.523919	0.630292	0.628617	0.611675	0.628513	0.525754	0.652836	0.399113	0.386826	0.712869	0.514593	0.326026	0.443836	0.666088	0.331952	0.474145	0.362941	0.588936	0.41829	0.179652	0.369971	0.402578	0.420698	0.411694	0.429042
65	0.522356	0.528935	0.50841	0.466967	0.704818	0.473572	0.618661	0.542649	0.59081	0.552861	0.487802	0.477053	0.239893	0.188877	0.615495	0.478454	0.588231	0.573699	0.577539	0.584824	0.485249	0.615217	0.352455	0.340003	0.688122	0.483585	0.269799	0.399244	0.630477	0.286368	0.409871	0.309443	0.546739	0.368055	0.146592	0.315004	0.339131	0.365525	0.362874	0.365591
70	0.484285	0.487174	0.469859	0.420838	0.671204	0.435687	0.585058	0.499079	0.562367	0.514327	0.445463	0.436237	0.190132	0.184647	0.58936	0.434869	0.550395	0.513776	0.540732	0.532539	0.442633	0.576205	0.305253	0.291961	0.658181	0.452648	0.220702	0.355354	0.592592	0.242808	0.351408	0.259518	0.510913	0.315381	0.123154	0.270843	0.278418	0.306944	0.312604	0.300182
75	0.447907	0.44885	0.43565	0.379304	0.655299	0.397402	0.551671	0.459884	0.533631	0.476755	0.408064	0.395365	0.144884	0.174265	0.566246	0.390933	0.514928	0.46514	0.50288	0.479512	0.397688	0.533647	0.258377	0.24747	0.624843	0.425452	0.177675	0.316222	0.560654	0.195898	0.320849	0.213248	0.478464	0.270056	0.102837	0.234712	0.22631	0.253972	0.27262	0.238201
80	0.408136	0.411117	0.397978	0.338211	0.618944	0.357492	0.510506	0.418602	0.502607	0.439124	0.369702	0.351007	0.105843	0.15779	0.540712	0.344843	0.477248	0.419417	0.462574	0.427878	0.345974	0.487923	0.210257	0.204927	0.584261	0.399666	0.141422	0.279169	0.531026	0.156356	0.266409	0.168159	0.44664	0.226738	0.0895156	0.207863	0.182334	0.212945	0.238148	0.18288
85	0.36749	0.376746	0.364153	0.301487	0.597178	0.321987	0.468715	0.379751	0.473087	0.404269	0.333603	0.308968	0.0751442	0.133023	0.51322	0.304186	0.439	0.388932	0.422397	0.391976	0.299174	0.445948	0.165646	0.166178	0.544224	0.373272	0.112187	0.246868	0.503499	0.125508	0.228015	0.13063	0.418307	0.193128	0.0831872	0.193096	0.149786	0.188425	0.213625	0.141369
90	0.335	0.349093	0.336804	0.271584	0.561622	0.292909	0.431469	0.348477	0.449137	0.377716	0.300625	0.276154	0.0523958	0.103832	0.491925	0.271859	0.406386	0.361764	0.38766	0.366247	0.262125	0.410407	0.130989	0.136321	0.510575	0.348964	0.0898757	0.220162	0.480675	0.10289	0.216553	0.100098	0.395991	0.16782	0.0782949	0.190323	0.125058	0.169202	0.196779	0.108145
95	0.312709	0.330197	0.31512	0.251933	0.550568	0.273277	0.404357	0.325372	0.432665	0.359047	0.273988	0.252234	0.0408148	0.0777975	0.477201	0.24998	0.383136	0.3412	0.363549	0.34621	0.236316	0.386706	0.110481	0.117725	0.489113	0.336057	0.0758882	0.199235	0.465526	0.0901618	0.154764	0.0821715	0.379962	0.150438	0.0743606	0.193468	0.111478	0.162659	0.189481	0.0909976
[truncated: 16 more columns]

## Sheet: Figure 8i
Figure 8i
Localization of the ubiquitin ligase adaptor spatially controls degradation
Average velocity
NES Interphase (before NEBD)	NES Mitosis after NEBD	Interphase NLS-NES
0.00205916	-0.0166652	-0.0067697
-0.00186587	-0.00918656	-0.0070671
-0.00290005	-0.00729179	-0.0066653
-0.00120215	-0.00581154	-0.0076784
-0.000821662	-0.00483496	-0.0045268
-0.00442788	-0.0163341	-0.0084179
-0.0016549	-0.0124764	-0.0050513
-0.000216305	-0.0128623	-0.0060085
-0.00145568	-0.00708394	-0.0063485
-0.00241233	-0.0118373	-0.0065604
-0.00119785	-0.00392143	-0.007199
-0.00160992	-0.0189312	-0.0079289
-0.00328622	-0.00396346	-0.0116885
-0.003291	-0.0149069	-0.017089
-0.000827207	-0.00881201	-0.0059983
0.000232942	-0.0117873	-0.0075414
-0.00107376	-0.0134964	-0.0052915
-0.000616198	-0.00691571	-0.0065867
-0.00192615	-0.00491515	-0.0060895
-0.00257369	-0.0115372	-0.0062681
-0.000334061	-0.00642038	-0.0075071
-0.0025756	-0.0047838	-0.0049299
-0.00174889	-0.0173571	-0.0097445
-0.000322632	-0.0109949	-0.0101249
-0.000546685	-0.00459939	-0.0045255
-4.2816e-05	-0.00379066	-0.0082388
-0.00196297	-0.012151	-0.0109964
-0.000642229	-0.00659524	-0.0092662
-0.00190995	-0.0146924	-0.0052558
-0.000645761	-0.00376722	-0.0118096
9.76797e-05	-0.00475018	-0.008136
-0.00602585	-0.0171233	-0.0101606
-0.00306677	-0.00677394	-0.0063718
-0.00102199	-0.00518136	-0.0096845
-0.00232775	-0.0185093	-0.014765
-0.00209392	-0.00833862	-0.0101468
-0.000268658	-0.00818183	-0.0092387
-0.00227467	-0.00604805	-0.0093541
-0.00634974	-0.0106069	-0.009342
-0.000411643	-0.00393075	-0.0086573
-0.000437409	-0.00324938
-0.00456945	-0.0168939
-0.000217145	-0.00705926
-0.000122293	-0.00589584
4.30508e-06	-0.00494429
-0.000357433	-0.00491432
-0.00184861	-0.00840023
-0.00105553	-0.0061958
-0.000629929	-0.0108835
-0.00223219	-0.00757001
-0.00119672	-0.00552473
-0.00175914	-0.00867177
-0.00015164	-0.00381194
-0.0016584	-0.0117712
-0.000640999	-0.00175778
-0.000715538	-0.0072449
-0.00663164	-0.0209317
-0.00364273	-0.0142663
-0.000732282	-0.0102658
-0.000275809	-0.00335672
-0.00194034	-0.00675117

## Sheet: Figure 9g
Figure 9g
Degron reporters reveal membrane topology during abscission
Time	AVERAGE	STDEV	STDER		AVERAGE	STDEV	STDER		AVERAGE	STDEV	STDER				TTEST vs WEH51									TTEST vs WEH51							TTEST vs tsg-101
	WEH132				WEH51				tsg-101						tsg-101	If Ttest<.05	If Ttest<B.	Bonferroni	If Ttest<.01	If Ttest<B.				WEH132	If Ttest<.05	If Ttest<B.	If Ttest<.01	If Ttest<B.			WEH132	If Ttest<.05	If Ttest<B.	If Ttest<.01	If Ttest<B.
																		0.025		0.005						0.025		0.005					0.025		0.005
0	0.972459	0.0440732	0.0179928	ZF1 deg. In AB = 0	0.956926	0.0781355	0.0235587		0.974983	0.0288579	0.0129057				0.256272	0	0		0	0				0.303993	0	0	0	0			0.455925	0	0	0	0
0.333333	0.947012	0.0442523	0.0180659		0.94553	0.0813678	0.0245333		0.960238	0.0406098	0.0181613				0.318768	0	0		0	0				0.480922	0	0	0	0			0.309134	0	0	0	0
0.666667	0.899082	0.0563678	0.0230121		0.921293	0.086136	0.025971		0.911613	0.0516887	0.0231159				0.392616	0	0		0	0				0.266124	0	0	0	0			0.354946	0	0	0	0
1	0.850284	0.0806545	0.0329271		0.886554	0.0719637	0.0216979		0.926839	0.071229	0.0318546				0.163436	0	0		0	0				0.190341	0	0	0	0			0.064631	0	0	0	0
1.33333	0.821795	0.11057	0.0451399		0.879008	0.0853052	0.0257205		0.864404	0.077072	0.0344676				0.37115	0	0		0	0				0.150789	0	0	0	0			0.236354	0	0	0	0
1.66667	0.800752	0.118613	0.0484237		0.878136	0.0847297	0.025547		0.840972	0.0337514	0.0150941				0.115498	0	0		0	0				0.0979315	0	0	0	0			0.229128	0	0	0	0
2	0.770648	0.139284	0.0568626		0.853141	0.0796721	0.024022		0.838425	0.0802052	0.0358689				0.371121	0	0		0	0				0.112098	0	0	0	0			0.171177	0	0	0	0
2.33333	0.712936	0.111636	0.045575		0.831261	0.0881943	0.0265916		0.801849	0.067886	0.0303596				0.241337	0	0		0	0				0.0266712	sig	0	0	0			0.0707317	0	0	0	0
2.66667	0.700902	0.130828	0.0534103		0.816869	0.0659158	0.0198744		0.816523	0.0817688	0.0365681				0.496805	0	0		0	0				0.0424893	sig	0	0	0			0.0549177	0	0	0	0
3	0.697403	0.126835	0.0517802		0.825006	0.0826282	0.0249133		0.800618	0.0235585	0.0105357				0.19191	0	0		0	0				0.0299268	sig	0	0	0			0.0519203	0	0	0	0
3.33333	0.668118	0.110707	0.0451957		0.832988	0.104757	0.0315855		0.771822	0.0938226	0.0419588				0.137547	0	0		0	0				0.0068609	sig	sig	sig	0			0.0634959	0	0	0	0
3.66667	0.658494	0.123969	0.0506101		0.814795	0.10244	0.0308868		0.721174	0.0748979	0.0334953				0.0326694	sig	0		0	0				0.013784	sig	sig	0	0			0.165361	0	0	0	0
4	0.630331	0.143599	0.0586242		0.806296	0.0897018	0.0270461		0.708852	0.0468652	0.0209588				0.00665683	sig	sig		sig	0				0.0143851	sig	sig	0	0			0.126191	0	0	0	0
4.33333	0.610025	0.13504	0.0551297		0.779254	0.11391	0.0343452		0.708771	0.0369134	0.0165082				0.043295	sig	0		0	0				0.0142933	sig	sig	0	0			0.0690158	0	0	0	0
4.66667	0.559225	0.141919	0.0579381		0.759307	0.126369	0.0381017		0.669774	0.0620082	0.0277309				0.0393088	sig	0		0	0				0.00864214	sig	sig	sig	0			0.0641908	0	0	0	0
5	0.537624	0.150588	0.0614773		0.752894	0.101782	0.0306883		0.667315	0.0888902	0.0397529				0.061431	0	0		0	0				0.00748388	sig	sig	sig	0			0.0566405	0	0	0	0
5.33333	0.50834	0.170215	0.06949		0.783052	0.109865	0.0331255		0.67673	0.0789199	0.035294				0.0254132	sig	0		0	0				0.00421085	sig	sig	sig	sig			0.032972	sig	0	0	0
5.66667	0.48942	0.177206	0.0723441		0.720385	0.134798	0.0406431		0.713007	0.105688	0.0472651				0.454076	0	0		0	0				0.0115603	sig	sig	0	0			0.01566	sig	sig	0	0
6	0.466122	0.186319	0.0760643		0.745055	0.129974	0.0391886		0.707203	0.199516	0.0892261				0.356012	0	0		0	0				0.00603772	sig	sig	sig	0			0.0360973	sig	0	0	0
6.33333	0.44486	0.18252	0.0745135		0.748031	0.126394	0.0381093		0.668471	0.170937	0.0764455				0.193551	0	0		0	0				0.00360956	sig	sig	sig	sig			0.0331316	sig	0	0	0
6.66667	0.414852	0.171196	0.0698904		0.728266	0.107298	0.0323515		0.681	0.196913	0.088062				0.317667	0	0		0	0				0.00223435	sig	sig	sig	sig			0.0225944	sig	sig	0	0
7	0.390035	0.180788	0.0738063		0.76742	0.121009	0.0364857		0.633923	0.121239	0.0542197				0.0381228	sig	0		0	0				0.00105328	sig	sig	sig	sig			0.0133469	sig	sig	0	0
7.33333	0.369435	0.185198	0.0756066		0.757476	0.110343	0.0332695		0.642971	0.125957	0.0563295				0.061957	0	0		0	0				0.00111038	sig	sig	sig	sig			0.00906026	sig	sig	sig	0
7.66667	0.339597	0.173626	0.0708824		0.751351	0.109917	0.0331412		0.639688	0.110615	0.0494685				0.0493485	sig	0		0	0				0.000522946	sig	sig	sig	sig			0.00381538	sig	sig	sig	sig
8	0.344951	0.170918	0.0697771		0.79382	0.0964438	0.0290789		0.626852	0.0812186	0.036322				0.00279873	sig	sig		sig	sig				0.000324227	sig	sig	sig	sig			0.00407182	sig	sig	sig	sig
8.33333	0.325891	0.163609	0.0667931		0.755194	0.0908021	0.0273779		0.581772	0.127501	0.05702				0.0170294	sig	sig		0	0				0.000331939	sig	sig	sig	sig			0.00862313	sig	sig	sig	0
8.66667	0.308542	0.132699	0.0541743		0.774456	0.0984834	0.0296939		0.566586	0.11956	0.0534689				0.00627374	sig	sig		sig	0				3.13784e-05	sig	sig	sig	sig			0.00405507	sig	sig	sig	sig
9	0.28555	0.148365	0.0605696		0.784997	0.107271	0.0323434		0.573336	0.168869	0.0755204				0.0226117	sig	sig		0	0				4.48207e-05	sig	sig	sig	sig			0.00875773	sig	sig	sig	0
9.33333	0.284153	0.116827	0.0476943		0.784644	0.130671	0.0393987		0.59225	0.138369	0.0618804				0.0162946	sig	sig		0	0				2.2335e-06	sig	sig	sig	sig			0.00217706	sig	sig	sig	sig
9.66667	0.286521	0.12662	0.0516924		0.742498	0.130707	0.0394095		0.566039	0.178197	0.0796921				0.0469946	sig	0		0	0				1.2893e-05	sig	sig	sig	sig			0.0106903	sig	sig	0	0
10	0.275159	0.123644	0.0504776		0.734054	0.134532	0.0405629		0.574127	0.111159	0.0497117				0.0165842	sig	sig		0	0				9.18611e-06	sig	sig	sig	sig			0.00114322	sig	sig	sig	sig
10.3333	0.27469	0.119009	0.0485852		0.730096	0.139551	0.0420762		0.545121	0.1202	0.0537549				0.0119529	sig	sig		0	0				6.50658e-06	sig	sig	sig	sig			0.00253156	sig	sig	sig	sig
10.6667	0.257391	0.109028	0.0445104		0.726052	0.127018	0.0382974		0.527749	0.0959369	0.0429043				0.00299251	sig	sig		sig	sig				2.04595e-06	sig	sig	sig	sig			0.000906389	sig	sig	sig	sig
11	0.2697	0.124137	0.0506788		0.687401	0.116069	0.0349962		0.50409	0.104632	0.0467928				0.00629468	sig	sig		sig	0				2.68454e-05	sig	sig	sig	sig			0.0039545	sig	sig	sig	sig
11.3333	0.266143	0.137398	0.0560924		0.69728	0.13943	0.0420399		0.526883	0.0944268	0.0422289				0.00752562	sig	sig		sig	0				4.33793e-05	sig	sig	sig	sig			0.0025265	sig	sig	sig	sig
11.6667	0.246708	0.134856	0.0550548		0.718648	0.146015	0.0440253		0.48687	0.1178	0.0526816				0.00370279	sig	sig		sig	sig				1.58501e-05	sig	sig	sig	sig			0.00588504	sig	sig	sig	0
12	0.240836	0.125686	0.0513109		0.693953	0.131087	0.0395243		0.476541	0.0962296	0.0430352				0.00180243	sig	sig		sig	sig				1.25915e-05	sig	sig	sig	sig			0.00328015	sig	sig	sig	sig
12.3333	0.22441	0.124941	0.051007		0.720441	0.139028	0.0419184		0.5057	0.134834	0.0602997				0.00952314	sig	sig		sig	0				4.7307e-06	sig	sig	sig	sig			0.0034426	sig	sig	sig	sig
12.6667	0.237646	0.116993	0.0477622		0.712509	0.113291	0.0341584		0.476857	0.116438	0.0520726				0.00293071	sig	sig		sig	sig				5.03085e-06	sig	sig	sig	sig			0.0042601	sig	sig	sig	sig
13	0.218056	0.123639	0.0504753		0.701804	0.12042	0.036308		0.447853	0.113371	0.0507011				0.00166	sig	sig		sig	sig				6.86316e-06	sig	sig	sig	sig			0.00540471	sig	sig	sig	0
13.3333	0.226824	0.128239	0.0523532		0.689861	0.122573	0.0369571		0.42001	0.105018	0.0469654				0.000709549	sig	sig		sig	sig				1.43098e-05	sig	sig	sig	sig			0.0112982	sig	sig	0	0
13.6667	0.222273	0.129685	0.0529436		0.740319	0.146735	0.0442424		0.419923	0.108185	0.0483817				0.000272651	sig	sig		sig	sig				4.37549e-06	sig	sig	sig	sig			0.0111362	sig	sig	0	0
14	0.214918	0.138548	0.0565619		0.727969	0.139847	0.0421656		0.405862	0.134128	0.0599838				0.00110826	sig	sig		sig	sig				1.04065e-05	sig	sig	sig	sig			0.0232923	sig	sig	0	0
14.3333	0.19627	0.136516	0.0557324		0.717737	0.140083	0.0422366		0.374718	0.125235	0.0560067				0.000471689	sig	sig		sig	sig				7.656e-06	sig	sig	sig	sig			0.0253426	sig	0	0	0
14.6667	0.189527	0.125539	0.0512511		0.716369	0.135237	0.0407754		0.432122	0.151358	0.0676891				0.0043262	sig	sig		sig	sig				2.91354e-06	sig	sig	sig	sig			0.0108432	sig	sig	0	0
15	0.193563	0.135913	0.0554862		0.702767	0.13496	0.0406921		0.358759	0.119421	0.0534067				0.0003347	sig	sig		sig	sig				9.6641e-06	sig	sig	sig	sig			0.0303415	sig	0	0	0
15.3333	0.186091	0.145721	0.0594905		0.704745	0.186097	0.0561104		0.388526	0.174609	0.0780875				0.00523913	sig	sig		sig	0				1.38267e-05	sig	sig	sig	sig			0.0368471	sig	0	0	0
15.6667	0.178355	0.129118	0.0527121		0.721194	0.137196	0.0413661		0.345053	0.157945	0.0706352				0.00130143	sig	sig		sig	sig				2.9412e-06	sig	sig	sig	sig			0.04816	sig	0	0	0
16	0.19449	0.142678	0.0582479		0.714525	0.161094	0.0485717		0.352316	0.144637	0.0646837				0.000841461	sig	sig		sig	sig				1.05717e-05	sig	sig	sig	sig			0.0523911	0	0	0	0
16.3333	0.200499	0.141688	0.0578437		0.765029	0.147743	0.0445463		0.315536	0.150086	0.0671204				0.000298642	sig	sig		sig	sig				5.05334e-06	sig	sig	sig	sig			0.114291	0	0	0	0
16.6667	0.172579	0.147164	0.0600795		0.68362	0.186615	0.0562667		0.30714	0.127486	0.0570136				0.000302402	sig	sig		sig	sig				1.74703e-05	sig	sig	sig	sig			0.0694032	0	0	0	0
17	0.190313	0.13837	0.0564893		0.703137	0.165938	0.0500321		0.340023	0.162201	0.0725383				0.00167586	sig	sig		sig	sig				8.8884e-06	sig	sig	sig	sig			0.0711067	0	0	0	0
17.3333	0.183129	0.143294	0.0584995		0.677121	0.168168	0.0507046		0.274476	0.142097	0.0635476				0.000366906	sig	sig		sig	sig				1.77706e-05	sig	sig	sig	sig			0.159412	0	0	0	0
17.6667	0.172149	0.147515	0.0602227		0.652824	0.143394	0.043235		0.296551	0.172476	0.0771337				0.00278526	sig	sig		sig	sig				3.30762e-05	sig	sig	sig	sig			0.119704	0	0	0	0
18	0.172906	0.157471	0.0642873		0.644373	0.188726	0.0569029		0.311383	0.145966	0.065278				0.00159973	sig	sig		sig	sig				6.56797e-05	sig	sig	sig	sig			0.0827511	0	0	0	0
18.3333	0.187613	0.154419	0.0630415		0.616743	0.188645	0.0568786		0.295934	0.134838	0.0603014				0.00133716	sig	sig		sig	sig				0.000129033	sig	sig	sig	sig			0.122941	0	0	0	0
18.6667	0.177603	0.152556	0.0622807		0.630366	0.176076	0.053089		0.285842	0.115592	0.0516945				0.000300687	sig	sig		sig	sig				6.88966e-05	sig	sig	sig	sig			0.107058	0	0	0	0
19	0.187962	0.177951	0.0726483		0.619361	0.179754	0.0541979		0.28603	0.132141	0.0590952				0.00086974	sig	sig		sig	sig				0.000336749	sig	sig	sig	sig			0.161273	0	0	0	0
19.3333	0.192984	0.165032	0.067374		0.603176	0.172224	0.0519276		0.312533	0.138366	0.0618793				0.00255634	sig	sig		sig	sig				0.000281303	sig	sig	sig	sig			0.111843	0	0	0	0
19.6667	0.18169	0.166259	0.0678748		0.610462	0.209015	0.0630203		0.260377	0.143373	0.0641183				0.00119861	sig	sig		sig	sig				0.000253712	sig	sig	sig	sig			0.210634	0	0	0	0
20	0.195741	0.192242	0.0784826		0.583822	0.200372	0.0604143		0.23867	0.114245	0.0510919				0.000390823	sig	sig		sig	sig				0.00124469	sig	sig	sig	sig			0.329224	0	0	0	0
20.3333	0.177989	0.192725	0.0786798		0.554253	0.205029	0.0618185		0.237713	0.121734	0.0544412				0.00107563	sig	sig		sig	sig				0.00157988	sig	sig	sig	sig			0.274436	0	0	0	0
20.6667	0.190595	0.191899	0.0783424		0.502964	0.213028	0.0642304		0.22926	0.125943	0.0563235				0.0035733	sig	sig		sig	sig				0.00500372	sig	sig	sig	0			0.349183	0	0	0	0
21	0.164886	0.18096	0.0738768		0.504554	0.215522	0.0649825		0.271937	0.127595	0.0570624				0.00947969	sig	sig		sig	0				0.00236337	sig	sig	sig	sig			0.140812	0	0	0	0
21.3333	0.170257	0.187013	0.0763477		0.494084	0.227084	0.0684683		0.234168	0.125519	0.056134				0.00574165	sig	sig		sig	0				0.00401641	sig	sig	sig	sig			0.258785	0	0	0	0
21.6667	0.165284	0.199404	0.0814063		0.481817	0.220216	0.0663976		0.214616	0.101265	0.0452871				0.00252044	sig	sig		sig	sig				0.00571101	sig	sig	sig	0			0.30571	0	0	0	0
22	0.163444	0.193446	0.0789738		0.482981	0.20673	0.0623313		0.204469	0.124331	0.0556024				0.00282939	sig	sig		sig	sig				0.00439766	sig	sig	sig	sig			0.340747	0	0	0	0
22.3333	0.169079	0.196066	0.0800438		0.452964	0.186346	0.0561854		0.226073	0.0937237	0.0468619				0.00503997	sig	sig		sig	0				0.00792878	sig	sig	sig	0			0.278492	0	0	0	0
22.6667	0.151398	0.187238	0.0764397		0.435786	0.177095	0.0533963		0.290621	0.0637727	0.0318864				0.0181938	sig	sig		0	0				0.00619983	sig	sig	sig	0			0.069762	0	0	0	0
23	0.145927	0.185431	0.0757019		0.434886	0.204094	0.0615367		0.233603	0.109612	0.0548058				0.0169351	sig	sig		0	0				0.00628509	sig	sig	sig	0			0.187873	0	0	0	0
23.3333	0.143029	0.1815	0.0740969		0.40194	0.197031	0.059407		0.287002	0.0879424	0.0439712				0.072968	0	0		0	0				0.00972497	sig	sig	sig	0			0.0676932	0	0	0	0
23.6667	0.150232	0.173176	0.0706987		0.393827	0.195033	0.0588048		0.339777	0.071451	0.0357255				0.22317	0	0		0	0				0.0109111	sig	sig	0	0			0.0237213	sig	sig	0	0
24	0.134005	0.152195	0.0621333		0.373023	0.202373	0.0610177		0.313269	0.100596	0.0502982				0.232791	0	0		0	0				0.00827179	sig	sig	sig	0			0.0276359	sig	0	0	0
24.3333	0.158689	0.160911	0.0719616		0.396793	0.217999	0.0657292		0.288831	0.0891984	0.0445992				0.0990554	0	0		0	0				0.0167747	sig	sig	0	0			0.0860343	0	0	0	0
24.6667	0.175982	0.128737	0.0643687		0.379779	0.217278	0.0655117		0.27658	0.0805585	0.0402793				0.101416	0	0		0	0				0.0262055	sig	0	0	0			0.121072	0	0	0	0
25	0.186162	0.149379	0.0746897		0.406506	0.195111	0.0616996		0.315293	0.0964689	0.0482344				0.134375	0	0		0	0				0.0276749	sig	0	0	0			0.102335	0	0	0	0
25.3333	0.184047	0.141726	0.070863		0.372477	0.177355	0.0560846		0.294423	0.0488874	0.0244437				0.113596	0	0		0	0				0.0377101	sig	0	0	0			0.110182	0	0	0	0
25.6667	0.176115	0.144489	0.0722446		0.361664	0.215157	0.0680387		0.246948	0.0345383	0.0172692				0.0665216	0	0		0	0				0.0482158	sig	0	0	0			0.202025	0	0	0	0
26	0.182937	0.1407	0.07035		0.377302	0.174884	0.0553032		0.265889	0.0563476	0.0281738				0.0490554	sig	0		0	0				0.0333005	sig	0	0	0			0.168034	0	0	0	0
26.3333	0.161766	0.141089	0.0705444		0.341538	0.202449	0.0640199		0.239805	0.0363016	0.0181508				0.0782009	0	0		0	0				0.0476164	sig	0	0	0			0.177093	0	0	0	0
26.6667	0.154993	0.122688	0.0613438		0.358436	0.214873	0.0679487		0.257877	0.100174	0.0500869				0.128914	0	0		0	0				0.0253658	sig	0	0	0			0.121697	0	0	0	0
27	0.143188	0.1223	0.0611499		0.330141	0.199799	0.063182		0.238732	0.072329	0.0361645				0.116577	0	0		0	0				0.0307264	sig	0	0	0			0.118951	0	0	0	0
27.3333	0.142849	0.142151	0.0710757		0.335744	0.201554	0.063737		0.2581	0.0760223	0.0380112				0.158038	0	0		0	0				0.0389246	sig	0	0	0			0.10859	0	0	0	0
27.6667	0.140969	0.133794	0.0668972		0.325731	0.210854	0.0666777		0.194445	0.118077	0.0590385				0.085499	0	0		0	0				0.0411286	sig	0	0	0			0.285594	0	0	0	0
28	0.149614	0.120495	0.0602475		0.310413	0.213842	0.0676229		0.207371	0.134761	0.0673805				0.154195	0	0		0	0				0.0530755	0	0	0	0			0.273355	0	0	0	0
28.3333	0.141991	0.126357	0.0631786		0.307485	0.225292	0.0712435		0.162369	0.137476	0.0687378				0.087795	0	0		0	0				0.0563369	0	0	0	0			0.417252	0	0	0	0
28.6667	0.136094	0.114947	0.0574735		0.291192	0.217888	0.0689023		0.170944	0.0764457	0.0382228				0.0764651	0	0		0	0				0.0564914	0	0	0	0			0.317109	0	0	0	0
29	0.133501	0.127912	0.0639561		0.284607	0.200878	0.0635231		0.237117	0.126617	0.0633087				0.304605	0	0		0	0				0.0641127	0	0	0	0			0.146689	0	0	0	0
29.3333	0.112897	0.133538	0.066769		0.318181	0.207616	0.0692052		0.169833	0.127252	0.0636258				0.0738324	0	0		0	0				0.0307583	sig	0	0	0			0.279876	0	0	0	0
29.6667	0.111445	0.150597	0.0752987		0.332291	0.20381	0.0679366		0.178831	0.116153	0.0580767				0.0585438	0	0		0	0				0.0307405	sig	0	0	0			0.253394	0	0	0	0
30	0.112683	0.141163	0.0705815		0.332922	0.208433	0.0694776		0.15516	0.155996	0.0779981				0.0640701	0	0		0	0				0.0272855	sig	0	0	0			0.350245	0	0	0	0

## Sheet: Figure 10c
Figure 10c
A ZF1 degron reporter in the ER is protected from ZIF-1/ECS-mediated degradation
												ZF1::mCh::KDEL					Pairwise comparison		Bonferroni
Cell stage	Category	mCh::SP12	N	Category	ZF1::mCh::KDEL	N			Average		N	SD	SE	Category			Significance test ZF1::mCh::KDEL vs mCh::SP12	1-tailed T-test	corrected	<0,05?	<0.01?	1 comparison	4 comparisons
2c	1	1.0683	86	2	0.995143	102			2c	1.27299	24	0.161425	0.0329508	2			2c	0.227719	0.910878	0	0	* p<0.05	* p<0.0125
2c	1	1.09994		2	1.09604				4c	1.13821	26	0.144084	0.0282572	5			4c	0.168913	0.675653	0	0	** p<0.01	** p<0.0025
2c	1.1	1.12614		2.2	1.1235				6-8c	1.04729	28	0.223795	0.0422932	8			6-8c	0.200476	0.801905	0	0	*** p<0.001	*** p<0.00025
2c	0.9	1.1354		1.9	1.12726				12-15c	1.21819	24	0.198479	0.0405143	11			12-15c	0.0849829	0.339932	0	0
2c	1	1.15504		2	1.14709
2c	1.1	1.21409		2.1	1.15872							mCh::SP12
2c	0.9	1.21984		2.2	1.17088				Average		N	SD	SE	Category
2c	1	1.27303		1.7	1.17386				2c	1.31172	18	0.166932	0.0393463	1
2c	1.1	1.31223		2.3	1.17463				4c	1.18573	25	0.200345	0.040069	4
2c	0.9	1.31776		1.9	1.17502				6-8c	1.09961	23	0.215706	0.0449777	7
2c	1.1	1.3644		2.1	1.20959				12-15c	1.12795	20	0.22454	0.0502086	10
2c	0.9	1.36804		1.9	1.2171
2c	1	1.39836		2	1.23905
2c	1.1	1.39954		2	1.27811
2c	1	1.44969		2.1	1.331
2c	1	1.47393		1.9	1.33175
2c	1	1.56086		2.2	1.35578
2c	1	1.67428		1.8	1.35989
2c				2	1.36284
2c				2	1.4131
2c				2.1	1.44903
2c				1.9	1.45188
2c				2	1.46794
2c				2	1.74263
3-4c	4	0.902958		5	0.885866
3-4c	4	0.970013		5.1	0.979036
3-4c	4.1	0.984818		4.9	0.979575
3-4c	3.9	0.986886		5.2	1.00976
3-4c	4	1.00844		4.8	1.03169
3-4c	4	1.05039		5	1.04311
3-4c	4.1	1.06127		5.1	1.05443
3-4c	3.9	1.07312		4.9	1.05845
3-4c	4.2	1.0798		5.2	1.06038
3-4c	4	1.10403		4.7	1.06542
3-4c	4.1	1.11565		5	1.08963
3-4c	3.9	1.12905		5.1	1.11575
3-4c	4	1.15519		4.9	1.1181
3-4c	4.1	1.16849		5.2	1.12562
3-4c	3.9	1.17301		4.8	1.12594
3-4c	4.1	1.1943		5	1.1332
3-4c	3.9	1.20037		5.1	1.16116
3-4c	4.1	1.24861		4.9	1.16118
3-4c	3.9	1.25746		5	1.18334
3-4c	4	1.3054		5.2	1.19036
3-4c	4.1	1.35578		4.8	1.20604
3-4c	3.9	1.4008		5.1	1.27979
3-4c	4	1.42464		4.9	1.29095
3-4c	4	1.4577		5	1.30275
3-4c	4	1.83508		5.1	1.33449
3-4c				5	1.60748
6-8c	7	0.75567		8	0.677361
6-8c	7	0.850217		8	0.713014
6-8c	7.1	0.854098		8	0.75676
6-8c	6.9	0.858643		8	0.786828
6-8c	7	0.897251		8	0.820332
6-8c	7.1	0.914993		8	0.868485
6-8c	6.9	0.971951		8.1	0.885694
6-8c	7	0.999476		8	0.92675
6-8c	7.1	1.02091		7.9	0.93176
6-8c	6.9	1.02668		8.1	0.941617
6-8c	7	1.04697		8	0.959352
6-8c	7.1	1.06098		8	0.99972
6-8c	6.9	1.07942		8.1	1.01861
6-8c	7	1.08702		7.9	1.02588
6-8c	7.1	1.11726		8	1.05902
6-8c	6.9	1.12856		8	1.07088
6-8c	7	1.20462		8.1	1.08833
6-8c	7	1.31743		7.9	1.10865
6-8c	7	1.34281		8	1.11737
6-8c	7.1	1.37296		8.2	1.12687
6-8c	7	1.3854		7.8	1.13474
6-8c	7	1.41792		8	1.14707
6-8c	7	1.57984		8	1.19798
6-8c				8.1	1.20721
6-8c				8	1.23562
6-8c				8	1.34421
6-8c				8	1.55483
6-8c				8	1.61915
12-15c	10	0.661977		11	0.778218
12-15c	10.1	0.797881		11	0.892338
12-15c	10	0.820036		11	0.948775
12-15c	10	0.937829		11	1.08628
12-15c	10	0.984818		11.1	1.08758
12-15c	10.15	0.985723		10.9	1.09336
12-15c	10	1.09472		11.2	1.11438
12-15c	10.1	1.10517		11	1.14409
12-15c	9.9	1.11034		11.1	1.15059
12-15c	10.2	1.11197		10.9	1.15711
12-15c	10	1.14504		10.8	1.15931
12-15c	10	1.17683		11	1.19515
12-15c	10	1.22511		11.1	1.22021
12-15c	10.1	1.2366		11	1.26067
12-15c	9.9	1.24356		10.9	1.27863
12-15c	10.2	1.2488		11.1	1.29226
12-15c	10	1.26742		10.8	1.29277
12-15c	10	1.30835		11.2	1.3077
12-15c	10	1.53295		11	1.30896
12-15c	10	1.56394		11	1.36372
12-15c				11	1.4233
12-15c				11	1.50151
12-15c				11	1.5531
12-15c				11	1.62645

## Sheet: Supplementary Figure 1a
Supplementary Figure 1a
Degron-tagged reporters do not generally disrupt development
										Total									Average Sorted
Picture	Strain	L2	L3	L4	Adult	Total			n wells	Strain	L2	L3	L4	Adult	Total				Strain	L2	L3	L4	Adult	Total	http://vassarstats.net/fisher2x4.html
2019-01-29 12.03.52	N2	17	13	32	62	124			28	N2	181	535	955	2289	3960				N2 28	6.46429	19.1071	34.1071	81.75	141.429	X2	p
2019-01-29 12.04.20	N2	0	3	34	122	159			32	WEH51	261	526	923	2713	4423				FT368 41	6.09756	9.19512	24.0488	96.3415	135.683	6.3	0.097893
2019-01-29 12.04.29	N2	0	0	15	114	129			35	WEH251	343	717	1311	3722	6093				WEH51 32	8.15625	16.4375	28.8438	84.7812	138.219	0.86	0.835068
2019-01-29 12.04.42	N2	0	21	42	108	171			39	WEH260	619	677	1326	3649	6271				WEH251 35	9.8	20.4857	37.4571	106.343	174.086	0.73	0.866126
2019-01-29 12.05.21	N2	9	32	46	90	177			34	WEH399	197	436	1067	3047	4747				WEH260 39	15.8718	17.359	34	93.5641	160.795	3.62	0.305529
2019-01-29 12.05.31	N2	8	9	40	126	183			41	FT368	250	377	986	3950	5563				WEH399 34	5.79412	12.8235	31.3824	89.6176	139.618	1.74	0.628078
2019-01-29 12.05.41	N2	5	24	37	102	168			34	WEH434	397	982	1613	2428	5420				WEH434 34	11.6765	28.8824	47.4412	71.4118	159.412	5.31	0.150455
2019-01-29 12.06.09	N2	5	27	62	104	198			35	WEH439	321	738	1007	1867	3933				WEH439 35	9.17143	21.0857	28.7714	53.3429	112.371	3.72	0.29333
MC120463	N2	1	22	32	75	130
MC120464	N2	11	18	34	102	165
MC120465	N2	9	19	24	23	75
MC120466	N2	0	13	42	92	147				Average
MC120467	N2	4	6	25	60	95				Strain	L2	L3	L4	Adult	Total	http://vassarstats.net/fisher2x4.html
MC120468	N2	2	2	14	54	72				N2	6.46429	19.1071	34.1071	81.75	141.429	X2	p
MC120469	N2	0	8	22	70	100				WEH51	8.15625	16.4375	28.8438	84.7812	138.219	0.86	0.835068
MC120470	N2	27	4	20	35	86				WEH251	9.8	20.4857	37.4571	106.343	174.086	0.73	0.866126
MC120471	N2	2	18	31	90	141				WEH260	15.8718	17.359	34	93.5641	160.795	3.62	0.305529
MC120472	N2	7	27	34	57	125				WEH399	5.79412	12.8235	31.3824	89.6176	139.618	1.74	0.628078
MC120473	N2	5	24	36	91	156				FT368	6.09756	9.19512	24.0488	96.3415	135.683	6.3	0.097893
MC120474	N2	1	5	17	53	76				WEH434	11.6765	28.8824	47.4412	71.4118	159.412	5.31	0.150455
MC120591	N2	1	23	32	83	139				WEH439	9.17143	21.0857	28.7714	53.3429	112.371	3.72	0.29333
MC120592	N2	1	17	24	74	116
MC120593	N2	1	16	47	101	165
MC120594	N2	8	29	40	76	153
MC120597	N2	13	37	51	92	193
MC120598	N2	4	33	37	86	160
MC120600	N2	26	60	37	72	195
MC120601	N2	14	25	48	75	162	t-test vs N2
MC120529	WEH51	9	16	25	38	88	0.358947
MC120532	WEH51	2	8	22	83	115
MC120533	WEH51	0	5	17	64	86
MC120534	WEH51	32	8	35	106	181
MC120535	WEH51	0	9	29	75	113
MC120536	WEH51	6	16	25	91	138
MC120537	WEH51	2	13	43	85	143
MC120538	WEH51	13	12	35	85	145
MC120540	WEH51	7	27	28	66	128
MC120541	WEH51	8	39	39	46	132
MC120542	WEH51	5	33	59	70	167
MC120543	WEH51	5	23	27	82	137
MC120544	WEH51	7	22	46	78	153
MC120545	WEH51	19	46	28	90	183
MC120546	WEH51	7	5	22	92	126
MC120547	WEH51	5	27	34	40	106
MC120548	WEH51	7	30	39	70	146
MC120549	WEH51	2	17	26	101	146
MC120550	WEH51	8	11	27	110	156
MC120551	WEH51	43	23	28	117	211
MC120643	WEH51	1	4	30	92	127
MC120644	WEH51	4	13	17	76	110
MC120645	WEH51	11	4	33	150	198
MC120646	WEH51	3	14	9	75	101
MC120647	WEH51	3	16	28	80	127
MC120648	WEH51	1	22	34	55	112
MC120649	WEH51	7	16	26	114	163
MC120650	WEH51	16	2	11	125	154
MC120651	WEH51	10	14	12	106	142
MC120652	WEH51	4	19	20	71	114
MC120653	WEH51	4	6	26	77	113			t-test with Bonferroni correction
MC120654	WEH51	10	6	43	103	162	t-test vs N2	**	p<0.05	p<0.01	p<0.001
MC120489	WEH251	13	30	40	92	175	0.000737619		0.00714286	0.00142857	0.000142857
MC120490	WEH251	5	8	18	125	156
MC120491	WEH251	18	21	45	117	201
MC120492	WEH251	7	26	43	104	180
MC120493	WEH251	28	19	22	66	135
MC120494	WEH251	14	39	34	88	175
MC120495	WEH251	7	25	30	80	142
MC120496	WEH251	13	12	54	113	192
MC120497	WEH251	3	27	32	97	159
MC120498	WEH251	11	22	31	69	133
MC120499	WEH251	4	27	28	87	146
MC120500	WEH251	5	17	16	80	118
MC120565	WEH251	4	9	28	130	171
MC120566	WEH251	2	24	46	126	198
MC120567	WEH251	12	23	30	94	159
MC120568	WEH251	8	14	34	99	155
MC120569	WEH251	4	27	55	102	188
MC120571	WEH251	4	14	44	110	172
MC120572	WEH251	0	6	40	127	173
MC120573	WEH251	0	1	30	104	135
MC120574	WEH251	0	4	29	114	147
MC120575	WEH251	13	23	39	121	196
MC120576	WEH251	26	46	85	153	310
MC120630	WEH251	4	9	25	113	151
MC120631	WEH251	1	18	36	105	160
MC120632	WEH251	24	23	41	118	206
MC120633	WEH251	39	45	50	123	257
MC120634	WEH251	5	24	42	84	155
MC120635	WEH251	2	17	39	89	147
MC120636	WEH251	3	6	27	107	143
MC120637	WEH251	20	17	43	101	181
MC120638	WEH251	1	11	26	110	148
MC120639	WEH251	7	15	38	125	185
MC120640	WEH251	29	35	49	164	277
MC120641	WEH251	7	33	42	85	167	t-test vs N2
MC120502	WEH260	42	6	22	83	153	0.0225785
MC120503	WEH260	34	25	28	99	186
MC120504	WEH260	20	20	44	84	168
MC120505	WEH260	22	19	25	54	120
MC120506	WEH260	1	15	57	92	165
MC120507	WEH260	55	23	24	100	202
MC120509	WEH260	22	16	20	70	128
MC120510	WEH260	33	12	27	106	178
MC120511	WEH260	27	15	29	95	166
MC120512	WEH260	21	23	61	111	216
MC120513	WEH260	1	7	29	90	127
MC120553	WEH260	6	10	48	88	152
MC120554	WEH260	19	21	30	89	159
MC120555	WEH260	9	17	41	130	197
MC120556	WEH260	29	45	53	83	210
MC120557	WEH260	9	26	38	108	181
MC120558	WEH260	12	20	32	97	161
MC120559	WEH260	19	25	47	140	231
MC120560	WEH260	2	12	41	140	195
MC120561	WEH260	4	21	35	108	168
MC120562	WEH260	13	22	28	76	139
MC120563	WEH260	11	19	44	93	167
MC120669	WEH260	24	19	49	124	216
MC120670	WEH260	21	19	41	113	194
MC120671	WEH260	8	16	16	114	154
MC120672	WEH260	11	23	46	98	178
MC120674	WEH260	8	3	23	77	111
MC120675	WEH260	8	6	12	50	76
MC120676	WEH260	6	16	21	83	126
MC120677	WEH260	12	13	34	96	155
MC120678	WEH260	2	4	18	49	73
MC120679	WEH260	4	5	15	38	62
MC120680	WEH260	28	11	29	107	175
MC120702	WEH260	6	19	28	73	126
MC120703	WEH260	11	26	54	98	189
MC120704	WEH260	16	23	43	125	207
MC120705	WEH260	20	13	35	94	162
MC120707	WEH260	6	24	40	95	165
MC120708	WEH260	17	18	19	79	133	t-test vs N2
MC120476	WEH399	0	6	36	77	119	0.426261
MC120477	WEH399	0	10	26	56	92
MC120478	WEH399	11	11	36	94	152
MC120479	WEH399	1	12	40	77	130
MC120480	WEH399	3	19	37	99	158
MC120481	WEH399	9	29	48	79	165
MC120482	WEH399	14	21	40	78	153
MC120483	WEH399	11	20	32	98	161
MC120484	WEH399	4	8	38	67	117
MC120485	WEH399	3	0	19	89	111
MC120486	WEH399	2	2	29	135	168
MC120487	WEH399	5	14	48	75	142
MC120578	WEH399	6	27	44	96	173
MC120579	WEH399	6	1	27	117	151
MC120580	WEH399	5	33	49	100	187
MC120581	WEH399	10	15	37	90	152
MC120582	WEH399	7	13	32	123	175
MC120583	WEH399	3	0	0	80	83
MC120584	WEH399	8	17	44	111	180
MC120585	WEH399	5	8	11	25	49
MC120586	WEH399	2	12	51	130	195
MC120587	WEH399	4	6	16	85	111
MC120588	WEH399	2	0	33	143	178
MC120616	WEH399	9	21	34	113	177
MC120617	WEH399	3	11	18	73	105
MC120618	WEH399	12	21	31	90	154
MC120619	WEH399	4	11	15	100	130
MC120620	WEH399	0	1	3	39	43
MC120622	WEH399	12	23	40	72	147
MC120623	WEH399	10	15	42	79	146
MC120624	WEH399	10	16	27	80	133
MC120625	WEH399	10	22	33	129	194
MC120626	WEH399	1	3	43	93	140
MC120628	WEH399	5	8	8	55	76	t-test vs N2
MC120603	FT368	3	5	30	141	179	0.261167
MC120604	FT368	19	8	23	99	149
MC120605	FT368	34	13	20	89	156
MC120606	FT368	6	14	16	70	106
MC120607	FT368	8	6	12	63	89
MC120609	FT368	2	12	12	62	88
MC120610	FT368	11	10	34	98	153
MC120611	FT368	29	5	8	135	177
MC120612	FT368	2	3	24	103	132
MC120613	FT368	7	2	24	121	154
MC120614	FT368	3	16	35	109	163
MC120656	FT368	6	11	12	45	74
MC120657	FT368	7	9	24	53	93
MC120658	FT368	5	22	27	101	155
MC120659	FT368	5	14	29	69	117
MC120660	FT368	0	4	22	110	136
MC120661	FT368	1	3	29	95	128
MC120662	FT368	1	6	26	116	149
MC120663	FT368	1	4	26	98	129
MC120664	FT368	4	18	24	128	174
MC120665	FT368	2	5	27	139	173
MC120666	FT368	9	14	23	47	93
MC120667	FT369	3	11	29	139	182
MC120682	FT368	3	4	29	119	155
MC120683	FT368	3	1	24	129	157
MC120684	FT368	18	33	33	90	174
MC120685	FT368	0	4	27	99	130
MC120686	FT368	2	6	28	107	143
MC120687	FT368	2	4	16	48	70
MC120688	FT368	0	4	8	29	41
MC120689	FT368	4	4	15	125	148
MC120690	FT368	1	16	35	129	181
MC120691	FT368	10	4	32	123	169
MC120692	FT368	7	4	14	142	167
MC120693	FT368	3	10	35	117	165
MC120695	FT368	1	7	25	61	94
MC120696	FT368	7	12	26	90	135
MC120697	FT368	7	16	20	63	106
MC120698	FT368	1	4	26	98	129
MC120699	FT368	13	18	16	63	110
MC120700	FT368	0	11	41	88	140	t-test vs N2
MC120709	WEH434	12	41	77	85	215	0.0253061
MC120711	WEH434	13	30	82	63	188
MC120712	WEH434	11	38	65	89	203
MC120713	WEH434	5	26	48	79	158
MC120714	WEH434	13	25	45	83	166
MC120715	WEH434	4	30	60	64	158
MC120716	WEH434	11	46	49	53	159
MC120717	WEH434	7	34	69	78	188
MC120718	WEH434	17	27	43	39	126
MC120719	WEH434	7	5	19	41	72
MC120720	WEH434	11	24	41	100	176
MC120721	WEH434	16	37	65	98	216
MC120722	WEH434	6	29	40	73	148
MC120723	WEH434	12	25	52	102	191
MC120724	WEH434	8	28	53	81	170
MC120725	WEH434	12	25	43	87	167
MC120726	WEH434	4	20	48	104	176
MC120727	WEH434	18	30	39	65	152
MC120728	WEH434	12	15	45	56	128
MC120729	WEH434	4	19	49	78	150
MC120730	WEH434	19	36	58	92	205
MC120731	WEH434	13	32	57	79	181
MC120732	WEH434	17	29	37	55	138
MC120733	WEH434	7	21	35	48	111
MC120760	WEH434	8	22	40	63	133
MC120761	WEH434	15	25	31	60	131
MC120762	WEH434	15	26	30	41	112
MC120763	WEH434	11	34	45	61	151
MC120764	WEH434	16	25	24	42	107
MC120767	WEH434	16	38	47	72	173
MC120768	WEH434	22	36	54	68	180
MC120769	WEH434	16	34	45	72	167
MC120770	WEH434	16	32	32	68	148
MC120771	WEH434	3	38	46	89	176	t-test vs N2	**
MC120735	WEH439	18	25	35	62	140	0.00137842
MC120736	WEH439	5	16	31	59	111
MC120737	WEH439	11	40	47	71	169
MC120738	WEH439	13	23	31	77	144
MC120739	WEH439	15	21	33	58	127
MC120740	WEH439	6	31	40	64	141
MC120741	WEH439	6	15	25	57	103
MC120742	WEH439	8	15	29	69	121
MC120743	WEH439	7	20	32	67	126
MC120744	WEH439	10	21	31	54	116
MC120745	WEH439	0	15	31	52	98
MC120746	WEH439	4	25	29	55	113
MC120747	WEH439	6	11	4	20	41
MC120748	WEH439	3	27	29	52	111
MC120749	WEH439	10	12	19	38	79
MC120750	WEH349	14	27	36	60	137
MC120751	WEH439	5	23	30	54	112
MC120752	WEH439	3	5	14	40	62
MC120754	WEH439	9	29	34	70	142
MC120755	WEH439	7	28	30	64	129
MC120756	WEH439	16	25	33	64	138
MC120757	WEH439	22	24	28	42	116
MC120758	WEH439	15	22	36	69	142
MC120773	WEH439	6	11	21	48	86
MC120774	WEH439	16	30	32	56	134
MC120775	WEH439	14	34	41	59	148
MC120776	WEH439	5	17	35	44	101
MC120777	WEH439	13	32	38	62	145
MC120778	WEH439	0	0	0	12	12
MC120779	WEH439	9	18	23	37	87
MC120780	WEH439	2	0	5	14	21
MC120781	WEH439	12	22	28	52	114
MC120782	WEH439	13	26	31	59	129
MC120783	WEH439	13	30	39	62	144
MC120784	WEH439	5	18	27	44	94

## Sheet: Supplementary Figure 1b
Supplementary Figure 1b
Degron-tagged reporters do not generally disrupt development
		ABx division			ABxx division			ABxxx division
N2	N2-6C			N2-12C			N2-24C
	0.9	11		12	24		23	40
	1.1	11		11.9	26		23	42
	0.8	12		12.1	26		22.9	43
	1	12		11.9	27		23.1	43
	1.2	12		12.1	27		22.9	44
	0.7	13		11.8	28		23.1	44
	0.9	13		12	28		22.9	45
	1.1	13		12.2	28		23.1	45
	1.3	13		11.9	29		23	46
	0.5	13		12.1	29		22.9	47
	1.5	13		12	30		23.1	47
	1	15		12	34		23	53
Mean		12.5833			28			44.9167
SD		1.08362			2.48633			3.26018
n		12			12			12
SE		0.312815			0.717741			0.941134
													p value
WEH02-GFP::PH;NMY-2::mCh	WEH02-6C			WEH02-12C			WEH02-24C			mCH::PH::ZF1 vs. GFP::PH		0.05	0.01	0.001
	1.9	13		13	27.6667		24	45.3333		6-cell	0.0236312	0	0	0
	1.75	13.3333		13	28.3333		23.9	46.3333		12-cell	0.00667842	sig	0	0
	2	13.3333		13.2	28.6667		24.1	46.6667		24-cell	0.0020524	sig	sig	0
	2.25	13.3333		12.8	28.6667		24	48
	2.1	13.6667		13	29.3333		23.9	48.6667
	2	14.3333		13	30.3333		24.1	49
	2	15		13	33		23.9	55.3333
	2	17.6667		13	36		24.1	55.3333
Mean		14.2083			30.25			49.3333
SD		1.54239			2.84939			3.89953
n		8			8			8
SE		0.545317			1.00741			1.37869
WEH260-mCH::PH::ZF1	WEH260-6C			WEH260-12C			WEH260-24C
	2.6	12		14	25		25	41
	2.8	12		13.6	26		24.8	42
	3	12		13.8	26		25	42
	3.2	12		14	26		25.2	42
	3.4	12		14.2	26		25	43
	3.2	13		14.4	26		24.9	44
	3	13		14	27		25.1	44
	2.8	13		14	28		25	45
	3	14		14	29		24.9	47
	3	15		14	30		25.1	47
Mean		12.8			26.9			43.7
SD		1.0328			1.59513			2.11082
n		10			10			10
SE		0.326599			0.504425			0.667499
													p value
FT205 SYX-4::GFP	FT205-6C			FT205-12C			FT205-24C			GFP::ZF1::SYX-4 vs. SYX-4::GFP		0.05	0.01	0.001
	3.9	11		14.7	26		25.8	41		6-cell	0.0432197	0	0	0
	4.1	11		14.9	26		26	41		12-cell	0.0166956	0	0	0
	3.8	12		15.1	26		26.2	41		24-cell	0.0248435	0	0	0
	4	12		15.3	26		26	42
	4.2	12		15	27		26	43
	3.7	13		14.9	28		25.9	45
	3.9	13		15.1	28		26.1	45
	4.1	13		14.9	29		26	46
	4.3	13		15.1	29		25.9	48
	4	14		15	30		26.1	48
Mean		12.4			27.5			44
SD		0.966092			1.50923			2.78887
n		10			10			10
SE		0.305505			0.477261			0.881917
FT368 GFP::ZF1::SYX-4	FT368-6C			FT368-12C			FT368-24C
	4.9	12		16	26		27	42
	5.1	12		16	27		27	43
	4.6	13		15.7	29		26.9	46
	4.8	13		15.9	29		27.1	46
	5	13		16.1	29		26.9	47
	5.2	13		16.3	29		27.1	47
	5.4	13		15.9	30		26.8	48
	5.2	14		16.1	30		27	48
	5	14		15.9	31		27.2	48
	4.8	14		16.1	31		27	49
Mean		13.1			29.1			46.4
SD		0.737865			1.59513			2.27058
n		10			10			10
SE		0.233333			0.504425			0.718022
WEH248-mCh::H2B; GFP::RAB-7	WEH248-6C			WEH248-12C			WEH248-24C						p value
WEH142	6.3	12		17	25		28	43.3333		mCH::H2B vs. ZF1::mCh::H2B		0.05	0.01	0.001
	6	12		17.2	25.6667		27.9	46		6-cell	0.491269	0	0	0
	5.7	12		16.8	25.6667		28.1	46.3333		12-cell	0.0658581	0	0	0
	5.85	12.3333		17	26		27.9	48		24-cell	0.00055981	sig	sig	0
	6.15	12.3333		17	27		28.1	48
	6.3	12.6667		17	27.6667		28	51
	5.7	12.6667		16.8	29		28	52
	6	13		17.2	29		28	54
	6	13.6667		17	29.3333
	5.85	14		17	30												N2			WEH02-GFP::PH;NMY-2::mCh			WEH260-mCH::PH::ZF1			FT205 SYX-4::GFP			FT368 GFP::ZF1::SYX-4			WEH248-mCh::H2B; GFP::RAB-7			WEH296-ZF1::mCh::His-15			XA3502 YFP::LMN-1			ZF1::mKate2::LMN-1, WEH251			BV113-NMY-2::GFP; LifeAct::Cherry			WEH51-NMY-2::GFP::ZF1; mCh::PH
	6.15	14		17	32												Mean	SE		Mean	SE		Mean	SE		Mean	SE		Mean	SE		Mean	SE		Mean	SE		Mean	SE		Mean	SE		Mean	SE		Mean	SE
	5.9	15		16.8	33
	6.1	15		17.2	33											1	12.5833	0.312815	2	14.2083	0.545317	3	12.8	0.326599	4	12.4	0.305505	5	13.1	0.233333	6	13.5833	0.347611	7	12.8	0.489898	8	15.3333	0.645497	9	12.0333	0.213437	10	13.6667	0.344147	11	13.0278	0.247745
	5.75	15.3333		17	33											12	28	0.717741	13	30.25	1.00741	14	26.9	0.504425	15	27.5	0.477261	16	29.1	0.504425	17	29.3556	0.831564	18	26.4	0.635959	19	32.3333	1	20	26.5333	0.474537	21	30.2	0.586262	22	28.1667	0.655847
	6.25	15.3333		17	35											23	44.9167	0.941134	24	49.3333	1.37869	25	43.7	0.667499	26	44	0.881917	27	46.4	0.718022	28	48.5833	1.24523	29	42.3	0.843933	30	51	1.34371	31	42.4444	0.728604	32	48.0833	2.17892	33	45.5	1.72079
	6	16
Mean		13.5833			29.3556			48.5833
SD		1.39044			3.22063			3.52204
n		16			15			8
SE		0.347611			0.831564			1.24523
WEH296-ZF1::mCh::His-15	WEH296-6C			WEH296-12C			WEH296-24C
	6.9	11		18	24		29.1	40
	7.1	11		18	25		29.3	40
	6.8	12		18.2	25		28.9	40
	7	12		17.8	25		28.7	40
	7.2	12		17.9	26		29	41
	6.9	13		18.1	26		29	42
	7.1	13		17.9	27		28.8	44
	6.9	14		18.1	27		29	44
	7.1	14		18	28		29.2	44
	7	16		18	31		29	48
Mean		12.8			26.4			42.3
SD		1.54919			2.01108			2.66875
n		10			10			10
SE		0.489898			0.635959			0.843933
													p value
XA3502 YFP::LMN-1	XA3502-6C			XA3502-12C			XA3502-24C			ZF1::mKate2::LMN-1 vs. YFP::LMN-1		0.05	0.01	0.001
	8	12		19	28		30	45		6-cell	0.00035985	sig	sig	0
	8	13		19	29		30	47		12-cell	0.000119872	sig	sig	sig
	8.2	15		18.8	31		29.9	49		24-cell	5.27406e-05	sig	sig	sig
	8	15		19	31		30.1	49
	7.8	15		19.2	31		30	50
	8	16		19	34		30	52
	8.1	17		19	35		29.9	55
	7.9	17		18.9	36		30.1	55
	8	18		19.1	36		30	57
Mean		15.3333			32.3333			51
SD		1.93649			3			4.03113
n		9			9			9
SE		0.645497			1			1.34371
ZF1::mKate2::LMN-1, WEH251	WEH251-6C			WEH251-12C			WEH251-24C
	8.9	11		19.9	25
	9.1	11		20.1	25		31	40
	8.6	12		19.65	26		30.9	41
	8.8	12		19.85	26		31.1	41
	9	12		20.15	26		30.7	42
	9.2	12		20.35	26		30.9	42
	9.4	12		20	26.3333		31.1	42
	9	12.3333		20	27		31.3	42
	8.9	13		20	28		31	45
	9.1	13		20	30		31	47
Mean		12.0333			26.5333			42.4444
SD		0.674949			1.50062			2.18581
n		10			10			9
SE		0.213437			0.474537			0.728604
													p value
BV113-NMY-2::GFP; LifeAct::Cherry	BV113-6C			BV113-12C			BV113-24C			NMY-2::GFP::ZF1 vs. NMY-2::GFP		0.05	0.01	0.001
	10	11		21	26.6667		32	44		6-cell	0.0728317	0	0	0
	9.8	12		21	28.3333		32	45.3333		12-cell	0.015795	sig	0	0
	10	12.3333		20.9	29.3333		32	49.3333		24-cell	0.250265	0	0	0
	10.2	12.6667		21.1	29.6667		32	53.6667
	10	13		20.8	30.3333
	9.85	13.6667		21.2	30.3333
	10.15	14		21	30.6667
	9.65	14.3333		21	31.3333
	10	14.3333		21	32.3333
	10.35	14.3333		21	33
	9.8	14.6667
	10	14.6667
	10.2	14.6667
	10	15.6667
Mean		13.6667			30.2			48.0833
SD		1.28768			1.85392			4.35784												Bonferroni n=10													Bonferroni n=5
n		14			10			4												p value													p value
SE		0.344147			0.586262			2.17892									N2 vs. GFP::ZF1::SYX-4		0.05	0.01	0.001									N2 vs. GFP::ZF1::SYX-4		0.05	0.01	0.001
																	6-cell	0.100485	0	0	0									6-cell	0.100485	0	0	0
WEH51-NMY-2::GFP::ZF1; mCh::PH	WEH51-6C			WEH51-12C			WEH51-24C										12-cell	0.11258	0	0	0									12-cell	0.11258	0	0	0
	10.7	12.3333		22	26		33	40.3333									24-cell	0.112511	0	0	0									24-cell	0.112511	0	0	0
	11	12.3333		22	26.3333		33	41.3333
	11.3	12.3333		21.8	27		33	43												p value
	11	12.6667		22	27		32.75	43.3333									N2 vs. SYX-4::GFP		0.05	0.01	0.001
	10.85	13		22.2	27		33.25	43.3333									6-cell	0.33975	0	0	0
	11.15	13		22	27.6667		32.9	43.6667									12-cell	0.284432	0	0	0
	10.85	13.6667		22	29		33.1	43.6667									24-cell	0.242737	0	0	0
	11.15	13.6667		22	29.3333		33	46.6667
	10.7	14		21.8	31.3333		33	51.3333												p value													p value
	11	14		22	31.3333		33	58.3333									N2 vs. ZF1::mKate2::LMN-1		0.05	0.01	0.001									N2 vs. YFP::LMN-1GFP::ZF1::SYX-4		0.05	0.01	0.001
	11.3	14		22.2	31.3333												6-cell	0.081497	0	0	0									6-cell	0.081497	0	0	0
	11	11.3333		22	24.6667												12-cell	0.0525424	0	0	0									12-cell	0.0525424	0	0	0
Mean		13.0278			28.1667			45.5									24-cell	0.0258592	0	0	0									24-cell	0.0258592	0	0	0
SD		0.858214			2.27192			5.44161
n		12			12			10												p value
SE		0.247745			0.655847			1.72079									N2 vs. YFP::LMN-1GFP::ZF1::SYX-4		0.05	0.01	0.001
																	6-cell	0.00123844	sig	0	0
																	12-cell	0.00149312	sig	0	0
																	24-cell	0.00103842	sig	0	0
																				p value													p value
																	N2 vs. NMY-2::GFP::ZF1		0.05	0.01	0.001									N2 vs. NMY-2::GFP::ZF1		0.05	0.01	0.001
																	6-cell	0.139007	0	0	0									6-cell	0.139007	0	0	0
																	12-cell	0.432736	0	0	0									12-cell	0.432736	0	0	0
																	24-cell	0.290667	0	0	0									24-cell	0.290667	0	0	0
																				p value
																	N2 vs. NMY-2::GFP		0.05	0.01	0.001
																	6-cell	0.0142904	0	0	0
																	12-cell	0.0139183	0	0	0
																	24-cell	0.125066	0	0	0
																				p value													p value
																	N2 vs. ZF1::mCh::His-15		0.05	0.01	0.001									N2 vs. ZF1::mCh::His-15		0.05	0.01	0.001
																	6-cell	0.357156	0	0	0									6-cell	0.357156	0	0	0
																	12-cell	0.0554038	0	0	0									12-cell	0.0554038	0	0	0
																	24-cell	0.0258091	0	0	0									24-cell	0.0258091	0	0	0
																				p value
																	N2 vs. mCh::H2B		0.05	0.01	0.001
																	6-cell	0.0210368	0	0	0
																	12-cell	0.114337	0	0	0
																	24-cell	0.0168337	0	0	0
																				p value													p value
																	N2 vs. mCH::PH::ZF1		0.05	0.01	0.001									N2 vs. mCH::PH::ZF1		0.05	0.01	0.001
																	6-cell	0.318586	0	0	0									6-cell	0.318586	0	0	0
																	12-cell	0.11258	0	0	0									12-cell	0.11258	0	0	0
																	24-cell	0.152453	0	0	0									24-cell	0.152453	0	0	0
																				p value
																	N2 vs. GFP::PH		0.05	0.01	0.001
																	6-cell	0.0122461	0	0	0
																	12-cell	0.0454409	0	0	0
																	24-cell	0.00997114	0	0	0

## Sheet: Supplementary Figure 1c
Supplementary Figure 1c
Degron-tagged reporters do not generally disrupt development
Strains	None	Nuclear membrane irregularities and Lobes	Double nuclei or Double nuclei+ lobes	n total
WEH251 (mKate2::ZF1::LMN-1)	22	8	2	32
WEH251 zif-1 RNA	2	9	11	22
XA3502 (YFP::LMN-1)	4	23	3	30
	%Normal	%Lobe	%DN	Fisher's 2x3
WEH251 (mKate2::ZF1::LMN-1)	68.75	25	6.25	http://vassarstats.net/fisher2x3.html
WEH251 zif-1 RNA	9.09091	40.9091	50	2x10^-21
XA3502 (YFP::LMN-1)	13.3333	76.6667	10	4x10^-15

[truncated: 6 more sheets: Supplementary Figure 1d, Supplementary Figure 1e-f, Supplementary Figure 3, Supplementary Figure 4b, Supplementary Figure 4d, Supplementary Figure 4f]
